# Supplementary material for: MALICoT: A pilot cross‐sectional study analyzing the effects of power training and age on endomysium content and fiber area in the soleus muscle of adult males
Source: Physiol Rep. 2026 May 29;14(11):e70933. doi: 10.14814/phy2.70933 (PMC13240221; doi:10.14814/phy2.70933)
Supplement: Supplementary file 1 — Table S1. Results of the proteome analysis. Dataset from proteotypic peptide‐based quantitative proteomic analysis using soleus muscle tissue samples from the 43 MALICoT participants. Out of 3954 quantified proteins, 3615 remained after filtering those with ≥70% valid values in at least one of the four MALICoT groups (1st tab). Considering the results of ANOVA, Welch's t‐tests, and Venn analysis, no proteins remain that show a statistically significant difference in abundance solely due to “power‐trained” or “age”. GOBP, GOMF, GOCC, KEGG BRITE, and Reactome name annotations in conjunction with 1D‐enrichment analysis did not identify any significantly enriched groups of proteins. For further details as well as on tabs 2–5 please refer to the Results section. [file PHY2-14-e70933-s001.xlsx]

## Sheet: Table S1 (1st tab)
																																															log2 intensities MALICoT 'young unathletic'
Protein identifier	Protein name	Gene name	Mean young unathletic	Mean young power-trained	Mean aged unathletic	Mean aged power-trained	Median young unathletic	Median young power-trained	Median aged unathletic	Median aged power-trained	Valid values young unathletic	Valid values young power-trained	Valid values aged unathletic	Valid values aged power-trained	-log10 ANOVA p value	ANOVA q-value	ANOVA Significant	-log10 Welch's T-test p-value young unathletic_young power-trained	Welch's T-test q-value young unathletic_young power-trained	log2 difference of abundance young unathletic_young power-trained	Welch's T-test Significant young unathletic_young power-trained	-log10 Welch's T-test p-value young unathletic_aged unathletic	Welch's T-test q-value young unathletic_aged unathletic	log2 difference of abundance young unathletic_aged unathletic	Welch's T-test Significant young unathletic_aged unathletic	-log10 Welch's T-test p-value young unathletic_aged power-trained	Welch's T-test q-value young unathletic_aged power-trained	log2 difference of abundance young unathletic_aged power-trained	Welch's T-test Significant young unathletic_aged power-trained	-log10 Welch's T-test p-value young power-trained_aged unathletic	Welch's T-test q-value young power-trained_aged unathletic	log2 difference of abundance young power-trained_aged unathletic	Welch's T-test Significant young power-trained_aged unathletic	-log10 Welch's T-test p-value young power-trained_aged power-trained	Welch's T-test q-value young power-trained_aged power-trained	log2 difference of abundance young power-trained_aged power-trained	Welch's T-test Significant young power-trained_aged power-trained	-log10 Welch's T-test p-value aged unathletic_aged power-trained	Welch's T-test q-value aged unathletic_aged power-trained	log2 difference of abundance aged unathletic_aged power-trained	Welch's T-test Significant aged unathletic_aged power-trained	GOBP name	GOMF name	GOCC name	KEGG pathway name	Reactome name	BI5	BK1	BW3
P16118	6-phosphofructo-2-kinase/fructose-2,6-bisphosphatase 1	PFKFB1	14.3478	14.7014	13.8657	12.9725	14.3412	14.9959	13.8396	13.0238	12	10	11	10	6.04139	0	+	0.664914	0.981805	-0.353629		1.01036	0.923518	0.482062		5.65117	0.004	1.37534	+	1.85921	0.786745	0.835691		5.16077	0	1.72897	+	2.60837	0.263455	0.893275		animal organ regeneration;fructose 2,6-bisphosphate metabolic process;fructose metabolic process;gluconeogenesis;glycolytic process;negative regulation of glycolytic process;positive regulation of glucokinase activity;positive regulation of glycolytic process;response to cAMP;response to glucagon;response to glucocorticoid;response to insulin;response to starvation	6-phosphofructo-2-kinase activity;ATP binding;fructose-2,6-bisphosphate 2-phosphatase activity;fructose-6-phosphate binding;identical protein binding;kinase binding	6-phosphofructo-2-kinase/fructose-2,6-biphosphatase complex;cytosol	AMPK signaling pathway;Fructose and mannose metabolism;Glucagon signaling pathway;Metabolic pathways	Glycolysis;PKA-mediated phosphorylation of key metabolic factors;PP2A-mediated dephosphorylation of key metabolic factors	14.8153	14.969	14.1883
Q16816	Phosphorylase b kinase gamma catalytic chain, skeletal muscle/heart isoform	PHKG1	15.937	16.0026	15.6644	15.1003	16.0392	16.0584	15.4859	15.0456	12	10	11	10	5.62075	0	+	0.243393	0.997776	-0.0656067		0.848538	0.934056	0.272541		5.56192	0.002	0.836662	+	1.20131	0.905628	0.338147		6.22624	0	0.902269	+	2.23363	0.29312	0.564121		carbohydrate metabolic process;glycogen biosynthetic process	ATP binding;calmodulin binding;calmodulin-dependent protein kinase activity;enzyme binding;phosphorylase kinase activity;tau-protein kinase activity	cytosol;phosphorylase kinase complex	Calcium signaling pathway;Glucagon signaling pathway;Insulin signaling pathway	Glycogen breakdown (glycogenolysis)	16.0021	16.0978	16.3546
Q2TAL5	Smoothelin-like protein 2	SMTNL2	16.0445	16.172	15.7067	15.0999	16.0775	16.1007	15.6095	15.245	12	10	11	10	5.9763	0	+	0.498126	1	-0.127435		1.21038	0.995442	0.337801		4.06288	0.0125333	0.944604	+	1.93844	0.837026	0.465237		4.60491	0.007	1.07204	+	2.05408	0.317699	0.606802		actin cytoskeleton organization		filamentous actin;microtubule organizing center			15.7656	16.034	15.8611
Q9Y4X5	E3 ubiquitin-protein ligase ARIH1	ARIH1	13.7633	13.6878	13.6107	13.2106	13.734	13.6686	13.6615	13.242	11	10	11	10	5.1529	0.00285714	+	0.578646	0.980939	0.0755397		0.800401	0.927443	0.152619		4.6094	0.0106667	0.552692	+	0.35656	1	0.0770789		3.97372	0.0105	0.477153	+	2.49775	0.248903	0.400074		positive regulation of proteasomal ubiquitin-dependent protein catabolic process;protein polyubiquitination;protein ubiquitination;ubiquitin-dependent protein catabolic process	ubiquitin conjugating enzyme binding;ubiquitin protein ligase activity;ubiquitin protein ligase binding;ubiquitin-like protein transferase activity;ubiquitin-protein transferase activity;zinc ion binding	Cajal body;cytoplasm;cytosol;Lewy body;nuclear body;ubiquitin ligase complex		ISG15 antiviral mechanism	13.572	13.9166	NaN
P46020	Phosphorylase b kinase regulatory subunit alpha, skeletal muscle isoform	PHKA1	15.7185	15.7464	15.4217	14.9521	15.8262	15.7437	15.4714	14.9965	12	10	11	10	5.31197	0.0032	+	0.091693	0.987805	-0.0279311		1.19716	0.981119	0.296776		4.21665	0.0123333	0.766415	+	1.59421	0.762874	0.324707		4.584	0.0064	0.794346	+	2.03246	0.316987	0.469639		generation of precursor metabolites and energy;glycogen metabolic process	calmodulin binding;phosphorylase kinase activity	cytosol;phosphorylase kinase complex;plasma membrane	Calcium signaling pathway;Glucagon signaling pathway;Insulin signaling pathway	Glycogen breakdown (glycogenolysis)	15.9697	15.8773	16.0786
P12882	Myosin-1	MYH1	19.0581	17.0334	18.6971	15.5251	19.5623	16.8343	17.8776	15.5547	12	10	11	10	5.16094	0.00333333	+	2.28583	0.636	2.02471		0.212446	0.954934	0.360976		5.00579	0.006	3.53306	+	1.63188	0.745625	-1.66373		1.81087	0.177239	1.50836		4.0435	0.192	3.17209		muscle contraction	actin filament binding;ATP binding;calmodulin binding;motor activity	A band;cytoplasmic ribonucleoprotein granule;intercalated disc;muscle myosin complex;myosin filament	Tight junction		17.7746	20.2012	19.4845
Q14324	Myosin-binding protein C, fast-type	MYBPC2	17.9789	18.1892	17.651	15.7742	18.1508	18.2368	17.6707	15.7931	12	10	11	10	5.01707	0.004	+	0.250893	0.994398	-0.210309		0.322871	0.959822	0.327897		3.93081	0.0162353	2.20468	+	0.651662	1	0.538206		4.4189	0.008	2.41499	+	2.83073	0.257846	1.87678		cardiac muscle fiber development;cardiac muscle tissue morphogenesis;cardiac myofibril assembly;cell adhesion;muscle contraction;muscle filament sliding;sarcomere organization;skeletal muscle myosin thick filament assembly;skeletal muscle thin filament assembly;striated muscle myosin thick filament assembly	actin filament binding;muscle alpha-actinin binding;structural constituent of muscle	cytosol;M band;myosin filament;sarcomere;striated muscle thin filament;Z disc		Striated Muscle Contraction	17.7986	18.3267	18.8977
Q9UBX1	Cathepsin F	CTSF	12.5146	12.4302	13.2486	13.2337	12.5202	12.383	13.2112	13.2207	9	8	8	9	5.34459	0.004	+	0.184574	0.990443	0.0844199		3.01227	1	-0.733962		2.77155	0.0744	-0.719095		4.50566	0.072	-0.818382	+	3.95657	0.00947368	-0.803515	+	0.0406259	0.984042	0.0148669		antigen processing and presentation of exogenous peptide antigen via MHC class II;proteolysis;proteolysis involved in cellular protein catabolic process	cysteine-type endopeptidase activity	extracellular exosome;extracellular space;extracellular vesicle;lysosomal lumen;lysosome	Apoptosis;Lysosome	MHC class II antigen presentation	NaN	13.3973	12.3455
P21695	Glycerol-3-phosphate dehydrogenase [NAD(+)], cytoplasmic	GPD1	19.0672	19.1861	19.0626	18.1824	19.0243	19.1706	19.1023	18.3176	12	10	11	10	4.56195	0.0092	+	0.377606	0.998741	-0.118929		0.00750762	1	0.00465171		3.95445	0.0165	0.884855	+	0.248579	1	0.123581		4.54282	0.00666667	1.00378	+	2.85271	0.265333	0.880204		cellular response to cAMP;cellular response to tumor necrosis factor;gluconeogenesis;glycerol-3-phosphate catabolic process;glycerol-3-phosphate metabolic process;glycerophosphate shuttle;phosphatidic acid biosynthetic process;positive regulation of glycolytic process	glycerol-3-phosphate dehydrogenase (quinone) activity;glycerol-3-phosphate dehydrogenase [NAD(P)+] activity;glycerol-3-phosphate dehydrogenase [NAD+] activity;NAD binding;protein homodimerization activity	cytosol;extracellular exosome;glycerol-3-phosphate dehydrogenase complex	Glycerophospholipid metabolism	Synthesis of PA	18.8195	19.414	18.8307
P50897	Palmitoyl-protein thioesterase 1	PPT1	12.9854	13.0267	13.6528	13.7504	12.9001	12.8733	13.774	13.7755	12	9	11	10	4.60515	0.00933333	+	0.0812729	0.984169	-0.041249		3.0032	0.753333	-0.667357		3.79385	0.02	-0.765018	+	2.56238	0.738222	-0.626108		3.2003	0.0245581	-0.723769	+	0.276707	0.874701	-0.097661		adult locomotory behavior;associative learning;brain development;cellular protein catabolic process;cofactor metabolic process;cofactor transport;fatty-acyl-CoA biosynthetic process;grooming behavior;lipid catabolic process;lysosomal lumen acidification;membrane raft organization;negative regulation of apoptotic process;negative regulation of cell growth;negative regulation of neuron apoptotic pr…	palmitoyl-(protein) hydrolase activity;palmitoyl-CoA hydrolase activity	axon;cytosol;dendrite;extracellular exosome;extracellular region;Golgi apparatus;lysosomal lumen;lysosome;membrane;membrane raft;neuronal cell body;nucleus;synaptic vesicle	Fatty acid elongation;Fatty acid metabolism;Lysosome;Metabolic pathways	Fatty acyl-CoA biosynthesis	13.0018	14.1355	12.594
P02743	Serum amyloid P-component	APCS	14.4051	14.1188	15.4245	15.3492	14.4587	14.0106	15.3315	15.4485	12	10	11	10	4.49404	0.00981818	+	0.608465	0.973455	0.286305		4.26823	0.108	-1.01939		1.7934	0.24308	-0.94402		4.27334	0.048	-1.3057	+	2.36656	0.0980816	-1.23033		0.0809383	0.964261	0.0753741		acute-phase response;cellular protein metabolic process;chaperone-mediated protein complex assembly;complement activation, classical pathway;innate immune response;negative regulation by host of viral exo-alpha-sialidase activity;negative regulation by host of viral glycoprotein metabolic process;negative regulation of acute inflammatory response;negative regulation of exo-alpha-sialidase activit…	calcium ion binding;carbohydrate binding;complement component C1q binding;identical protein binding;low-density lipoprotein particle binding;unfolded protein binding;virion binding	blood microparticle;collagen-containing extracellular matrix;extracellular exosome;extracellular region;extracellular space;nucleus		Amyloid fiber formation	14.0072	15.1801	14.0296
P08237	ATP-dependent 6-phosphofructokinase, muscle type	PFKM	20.4459	20.4363	20.2888	19.733	20.5025	20.4447	20.406	19.7054	12	10	11	10	4.29306	0.0123077	+	0.0371229	0.987485	0.00958729		0.435595	0.964215	0.157145		4.44231	0.00888889	0.712921	+	0.416263	1	0.147558		4.37937	0.00666667	0.703334	+	2.09847	0.303412	0.555776		canonical glycolysis;fructose 1,6-bisphosphate metabolic process;fructose 6-phosphate metabolic process;glucose catabolic process;glucose homeostasis;glycogen catabolic process;glycolysis from storage polysaccharide through glucose-1-phosphate;glycolytic process;glycolytic process through fructose-6-phosphate;muscle cell cellular homeostasis;positive regulation of insulin secretion;positive regul…	6-phosphofructokinase activity;AMP binding;ATP binding;fructose binding;fructose-6-phosphate binding;identical protein binding;kinase binding;metal ion binding;monosaccharide binding;protein C-terminus binding;protein homodimerization activity	6-phosphofructokinase complex;apical plasma membrane;cytosol;nucleus;sperm principal piece	AMPK signaling pathway;Biosynthesis of amino acids;Carbon metabolism;Central carbon metabolism in cancer;Fructose and mannose metabolism;Galactose metabolism;Glucagon signaling pathway;Glycolysis / Gluconeogenesis;HIF-1 signaling pathway;Metabolic pathways;Pentose phosphate pathway;RNA degradation	Glycolysis	20.465	20.6356	20.6114
P30566	Adenylosuccinate lyase	ADSL	17.258	17.2044	17.1731	16.7493	17.2707	17.2394	17.1634	16.7283	12	10	11	10	4.33163	0.0123333	+	0.320533	0.990592	0.0535545		0.32058	0.958434	0.084839		5.28246	0.00533333	0.508667	+	0.0980539	0.998503	0.0312845		4.37885	0.006	0.455113	+	2.47388	0.2344	0.423828		aerobic respiration;AMP biosynthetic process;'de novo' AMP biosynthetic process;'de novo' IMP biosynthetic process;protein tetramerization;purine nucleotide biosynthetic process;purine ribonucleoside monophosphate biosynthetic process;response to hypoxia;response to muscle activity;response to nutrient;response to starvation	(S)-2-(5-amino-1-(5-phospho-D-ribosyl)imidazole-4-carboxamido)succinate AMP-lyase (fumarate-forming) activity;N6-(1,2-dicarboxyethyl)AMP AMP-lyase (fumarate-forming) activity	cytosol	Alanine, aspartate and glutamate metabolism;Metabolic pathways;Purine metabolism	Purine ribonucleoside monophosphate biosynthesis	16.9664	17.5245	17.2875
P45378	Troponin T, fast skeletal muscle	TNNT3	20.9979	21.4489	20.8329	19.5379	21.1769	21.2832	21.1022	19.5562	12	10	11	10	4.13723	0.0157143	+	0.964384	0.929423	-0.450916		0.179498	0.961297	0.165007		2.65952	0.0817778	1.46003		1.1409	0.894235	0.615922		3.74638	0.0127273	1.91095	+	2.07409	0.313543	1.29502		cardiac muscle contraction;muscle contraction;muscle filament sliding;regulation of ATPase activity;regulation of striated muscle contraction;sarcomere organization;skeletal muscle contraction	calcium ion binding;calcium-dependent protein binding;tropomyosin binding;troponin C binding;troponin I binding	cytosol;troponin complex		Striated Muscle Contraction	20.281	20.6458	21.3932
Q08043	Alpha-actinin-3	ACTN3	18.8732	18.5616	18.5282	16.5374	19.163	18.522	18.2786	16.2638	12	10	11	10	3.94739	0.0172632	+	0.280096	0.987143	0.31163		0.38841	0.95135	0.344987		3.29843	0.0407742	2.33583	+	0.0252051	0.996186	0.0333564		2.5479	0.0704762	2.0242		2.7526	0.25375	1.99084		focal adhesion assembly;muscle filament sliding;negative regulation of calcineurin-NFAT signaling cascade;negative regulation of cold-induced thermogenesis;negative regulation of glycolytic process;negative regulation of oxidative phosphorylation;positive regulation of glucose catabolic process to lactate via pyruvate;positive regulation of skeletal muscle tissue growth;regulation of aerobic resp…	actin binding;calcium ion binding;integrin binding;ion channel binding;protein homodimerization activity;structural constituent of muscle	actin filament;cytosol;extracellular exosome;focal adhesion;intracellular;pseudopodium	Arrhythmogenic right ventricular cardiomyopathy (ARVC)	Nephrin family interactions;Striated Muscle Contraction	18.0513	19.2367	19.152
P48788	Troponin I, fast skeletal muscle	TNNI2	20.2336	20.5981	20.0334	18.5344	20.2328	20.522	20.122	18.7519	12	10	11	10	3.97182	0.0177778	+	0.7688	0.979491	-0.364544		0.212397	0.954623	0.20021		2.50872	0.0969091	1.69916		0.851807	0.967355	0.564754		3.13998	0.0266667	2.06371	+	1.91599	0.342583	1.49895		cardiac muscle contraction;muscle contraction;muscle filament sliding;positive regulation of transcription, DNA-templated;regulation of muscle contraction;skeletal muscle contraction	actin binding;troponin T binding	cytosol;nucleus;troponin complex		Striated Muscle Contraction	20.0393	20.3287	19.7632
Q9UKX2	Myosin-2	MYH2	21.5283	21.7788	21.3797	20.6171	21.5663	21.6801	21.3594	20.5575	12	10	11	10	3.99755	0.0181176	+	0.713337	0.983961	-0.250478		0.247326	0.950381	0.148621		2.91688	0.06312	0.911199		1.1738	0.90098	0.399099		4.38477	0.0075	1.16168	+	2.14177	0.301377	0.762578		Fc-gamma receptor signaling pathway involved in phagocytosis;muscle contraction;muscle filament sliding	actin filament binding;ATP binding;calmodulin binding;microfilament motor activity	cytosol;muscle myosin complex;myofibril;myosin filament;protein-containing complex;sarcomere	Tight junction	Regulation of actin dynamics for phagocytic cup formation	21.6373	21.3478	22.2795
P00338	L-lactate dehydrogenase A chain	LDHA	20.8044	20.9886	20.8718	19.7835	20.7792	20.9854	20.927	19.5959	12	10	11	10	3.86727	0.0186	+	0.378589	1	-0.184181		0.0896039	0.976066	-0.0673868		3.4109	0.0375385	1.0209	+	0.173419	1	0.116794		4.32514	0.00654545	1.20508	+	2.92052	0.296889	1.08829		glycolytic process;lactate metabolic process;NAD metabolic process;positive regulation of apoptotic process;post-embryonic animal organ development;pyruvate metabolic process;response to cAMP;response to estrogen;response to glucose;response to hydrogen peroxide;response to hypoxia;response to nutrient;substantia nigra development	cadherin binding;identical protein binding;kinase binding;L-lactate dehydrogenase activity;NAD binding	cytosol;extracellular exosome;membrane;nucleus	Central carbon metabolism in cancer;Cysteine and methionine metabolism;Glucagon signaling pathway;Glycolysis / Gluconeogenesis;HIF-1 signaling pathway;Metabolic pathways;Propanoate metabolism;Pyruvate metabolism	Pyruvate metabolism	20.6561	21.5057	21.5699
P00568	Adenylate kinase isoenzyme 1	AK1	20.964	21.1058	20.7917	20.3048	20.9529	21.125	20.7608	20.3048	12	10	11	10	4.00765	0.01875	+	0.601907	0.978774	-0.141808		0.510848	0.948095	0.172337		3.61877	0.0264762	0.659237	+	0.933145	0.941561	0.314145		4.0144	0.00933333	0.801045	+	1.64499	0.407652	0.4869		ADP biosynthetic process;AMP metabolic process;ATP metabolic process;nucleobase-containing small molecule interconversion;nucleoside diphosphate phosphorylation;nucleoside triphosphate biosynthetic process	adenylate kinase activity;ATP binding;nucleoside diphosphate kinase activity	cytosol;extracellular exosome	Metabolic pathways;Purine metabolism;Thiamine metabolism	Interconversion of nucleotide di- and triphosphates	21.0353	20.9628	21.003
P46734	Dual specificity mitogen-activated protein kinase kinase 3	MAP2K3	15.6778	15.9807	15.3911	14.9903	15.4473	15.9899	15.3137	14.9554	12	10	11	10	3.82171	0.0194286	+	0.937125	0.925839	-0.302883		0.684799	0.925198	0.28672		3.07532	0.0570811	0.687531		1.93622	0.8209	0.589603		5.03369	0.00266667	0.990414	+	1.20153	0.538016	0.400811		activation of MAPK activity;activation of protein kinase activity;cardiac muscle contraction;cellular response to vascular endothelial growth factor stimulus;inflammatory response;p38MAPK cascade;positive regulation of blood vessel endothelial cell migration;positive regulation of protein kinase activity;positive regulation of transcription, DNA-templated;regulation of cytokine biosynthetic proce…	ATP binding;MAP kinase kinase activity;protein kinase binding;protein serine/threonine kinase activity;protein tyrosine kinase activity	cytoplasm;cytosol;membrane;nucleoplasm	Amyotrophic lateral sclerosis (ALS);Cellular senescence;Epstein-Barr virus infection;Fc epsilon RI signaling pathway;GnRH signaling pathway;Hepatitis B;Human immunodeficiency virus 1 infection;Inflammatory mediator regulation of TRP channels;MAPK signaling pathway;PD-L1 expression and PD-1 checkpoint pathway in cancer;Rap1 signaling pathway;Thermogenesis;TNF signaling pathway;Toll-like receptor s…	activated TAK1 mediates p38 MAPK activation;Oxidative Stress Induced Senescence;Uptake and function of anthrax toxins	15.3195	15.2022	16.2126
Q8WU10	Pyridine nucleotide-disulfide oxidoreductase domain-containing protein 1	PYROXD1	11.7983	11.7819	12.1396	11.6505	11.7239	11.7616	12.1154	11.6521	8	7	7	7	4.01236	0.02	+	0.0693176	0.986756	0.0164297		2.16032	0.751231	-0.341329		1.0242	0.452378	0.147841		2.49629	0.662	-0.357758		1.21873	0.367686	0.131412		3.41472	0.272	0.48917		cellular response to oxidative stress	oxidoreductase activity	nucleus;sarcomere			11.6285	11.7181	NaN
O14983	Sarcoplasmic/endoplasmic reticulum calcium ATPase 1	ATP2A1	19.3042	19.6017	19.2105	18.0763	19.4017	19.4862	19.2393	18.0011	12	10	11	10	3.71251	0.0230909	+	0.564207	0.987726	-0.297469		0.100702	0.974281	0.0936893		2.82688	0.0720727	1.22797		0.72148	1	0.391158		4.24504	0.00666667	1.52544	+	2.35862	0.291243	1.13428		apoptotic mitochondrial changes;calcium ion import;calcium ion transmembrane transport;calcium ion transport;cellular calcium ion homeostasis;intrinsic apoptotic signaling pathway in response to endoplasmic reticulum stress;ion transmembrane transport;maintenance of mitochondrion location;negative regulation of endoplasmic reticulum calcium ion concentration;negative regulation of striated muscle…	ATP binding;ATPase activity;calcium ion binding;calcium-transporting ATPase activity;protein homodimerization activity;proton-exporting ATPase activity, phosphorylative mechanism	calcium channel complex;endoplasmic reticulum membrane;endoplasmic reticulum-Golgi intermediate compartment;H zone;I band;integral component of membrane;membrane;mitochondrion;perinuclear region of cytoplasm;platelet dense tubular network membrane;sarcoplasmic reticulum;sarcoplasmic reticulum membrane	Adrenergic signaling in cardiomyocytes;Alzheimer disease;Arrhythmogenic right ventricular cardiomyopathy (ARVC);Calcium signaling pathway;cAMP signaling pathway;Cardiac muscle contraction;cGMP-PKG signaling pathway;Dilated cardiomyopathy (DCM);Hypertrophic cardiomyopathy (HCM);Pancreatic secretion;Thyroid hormone signaling pathway	Ion homeostasis;Ion transport by P-type ATPases;Pre-NOTCH Processing in Golgi;Reduction of cytosolic Ca++ levels	19.3159	19.0264	20.0064
Q13884	Beta-1-syntrophin	SNTB1	14.8724	15.0728	14.8193	14.3843	14.8945	15.1259	14.8149	14.5217	12	10	11	10	3.58291	0.0291667	+	1.22254	0.898424	-0.200399		0.150406	0.976348	0.0530209		2.29121	0.133234	0.488076		1.14435	0.899343	0.25342		3.50815	0.018069	0.688475	+	1.6905	0.392859	0.435055		muscle contraction	actin binding;calmodulin binding;PDZ domain binding;structural molecule activity	cytoplasm;cytoskeleton;dystrophin-associated glycoprotein complex;focal adhesion;protein-containing complex;sarcolemma;synapse			14.9327	15.0832	14.7337
P00558	Phosphoglycerate kinase 1	PGK1	20.3753	20.5426	20.4159	19.7408	20.4375	20.5328	20.5076	19.5542	12	10	11	10	3.5899	0.030087	+	0.633579	0.964096	-0.167303		0.091216	0.975057	-0.0405433		2.63651	0.0829333	0.634534		0.308372	1	0.12676		3.30997	0.0211579	0.801837	+	2.35653	0.286211	0.675077		canonical glycolysis;cellular response to hypoxia;chemical synaptic transmission;epithelial cell differentiation;gluconeogenesis;glycolytic process;muscle cell cellular homeostasis;myoblast fusion;negative regulation of angiogenesis;phosphorylation;plasminogen activation;positive regulation of oxidative phosphorylation;response to hypoxia;somatic muscle development	ADP binding;ATP binding;phosphoglycerate kinase activity;protein-disulfide reductase activity	cytosol;extracellular exosome;extracellular space;membrane;membrane raft	Biosynthesis of amino acids;Carbon metabolism;Glycolysis / Gluconeogenesis;HIF-1 signaling pathway;Metabolic pathways	Gluconeogenesis;Glycolysis	20.034	20.596	20.3951
P11216	Glycogen phosphorylase, brain form	PYGB	18.7938	18.9118	17.2927	16.1965	19.3442	19.2711	18.0562	15.8453	12	10	11	10	3.29196	0.0534815		0.072551	0.985819	-0.118029		1.2372	1	1.50107		3.4717	0.0367273	2.59734	+	1.45516	0.820326	1.6191		3.92971	0.0094	2.71537	+	0.853812	0.628109	1.09626		glycogen catabolic process;neutrophil degranulation	glycogen phosphorylase activity;linear malto-oligosaccharide phosphorylase activity;pyridoxal phosphate binding;SHG alpha-glucan phosphorylase activity	azurophil granule lumen;cytoplasm;extracellular exosome;extracellular region;membrane	Glucagon signaling pathway;Insulin resistance;Insulin signaling pathway;Metabolic pathways;Necroptosis;Starch and sucrose metabolism	Glycogen breakdown (glycogenolysis);Neutrophil degranulation	18.5582	19.3394	20.0621
P35609	Alpha-actinin-2	ACTN2	22.3528	22.1378	22.1111	21.9119	22.3772	22.1363	22.0443	21.7823	12	10	11	10	3.29284	0.0553846		2.362	0.637	0.214966		2.05788	0.768727	0.241733		2.81627	0.0727143	0.440901		0.121948	1	0.0267671		1.19908	0.370639	0.225935		0.922903	0.60126	0.199168		actin filament uncapping;cardiac muscle cell development;cell adhesion;focal adhesion assembly;MAPK cascade;microspike assembly;muscle filament sliding;negative regulation of potassium ion transmembrane transporter activity;negative regulation of potassium ion transport;negative regulation of protein localization to cell surface;phospholipase C-activating angiotensin-activated signaling pathway;p…	actin filament binding;calcium ion binding;cytoskeletal protein binding;FATZ binding;identical protein binding;integrin binding;ion channel binding;LIM domain binding;phosphatidylinositol-4,5-bisphosphate binding;protein dimerization activity;protein domain specific binding;protein homodimerization activity;Ras guanyl-nucleotide exchange factor activity;structural constituent of muscle;thyroid ho…	actin filament;cortical actin cytoskeleton;cytoskeleton;cytosol;dendritic spine;extracellular exosome;extracellular region;filopodium;focal adhesion;glutamatergic synapse;platelet alpha granule lumen;postsynaptic density membrane;postsynaptic density, intracellular component;pseudopodium;Z disc	Arrhythmogenic right ventricular cardiomyopathy (ARVC)	CREB phosphorylation through the activation of CaMKII;Nephrin family interactions;Platelet degranulation;RAF/MAP kinase cascade;Ras activation upon Ca2+ influx through NMDA receptor;Striated Muscle Contraction;Unblocking of NMDA receptors, glutamate binding and activation	22.1543	22.4041	22.1343
P48147	Prolyl endopeptidase	PREP	17.0716	17.0967	17.085	16.5558	17.0905	17.0523	17.074	16.5004	12	10	11	10	3.29434	0.0576		0.116823	0.990329	-0.0251564		0.0359712	0.991554	-0.0134555		2.58988	0.0890256	0.515755		0.0298734	0.995771	0.0117008		2.69919	0.0586667	0.540911		2.1496	0.300533	0.52921		proteolysis	endopeptidase activity;oligopeptidase activity;serine-type endopeptidase activity;serine-type exopeptidase activity;serine-type peptidase activity	cytoplasm;cytosol;membrane;nucleus	Renin-angiotensin system		17.0562	17.2261	16.9666
P26045	Tyrosine-protein phosphatase non-receptor type 3	PTPN3	12.1104	12.3409	11.3287	11.675	12.1292	12.4234	11.2337	11.7771	8	7	4	5	3.21961	0.0576552		0.805842	0.95951	-0.23055		1.60341	0.95922	0.781659		1.07723	0.425083	0.435345		1.87536	0.803083	1.01221		1.79855	0.179757	0.665895		0.585447	0.729653	-0.346314		liver regeneration;negative regulation of epidermal growth factor receptor signaling pathway;negative regulation of membrane protein ectodomain proteolysis;negative regulation of mitotic cell cycle;protein dephosphorylation;regulation of membrane depolarization during action potential;regulation of sodium ion transmembrane transporter activity	ATPase binding;cytoskeletal protein binding;phosphotyrosine residue binding;protein tyrosine phosphatase activity;sodium channel regulator activity	cytoplasm;cytoplasmic side of plasma membrane;cytoskeleton;plasma membrane		EGFR downregulation	12.2876	11.4705	NaN
Q92841	Probable ATP-dependent RNA helicase DDX17	DDX17	14.1772	14.0911	14.3088	14.4257	14.2148	14.1097	14.2965	14.4487	12	10	11	10	3.23169	0.0585714		0.657427	0.978556	0.0861384		0.901389	0.944466	-0.13155		2.95504	0.0633913	-0.248484		1.73738	0.812776	-0.217688		3.96991	0.00955556	-0.334622	+	0.769733	0.657407	-0.116934		alternative mRNA splicing, via spliceosome;androgen receptor signaling pathway;defense response to virus;epithelial to mesenchymal transition;gene silencing by RNA;intracellular estrogen receptor signaling pathway;miRNA metabolic process;myoblast differentiation;positive regulation of transcription by RNA polymerase II;regulation of alternative mRNA splicing, via spliceosome;regulation of skeleta…	ATP binding;RNA binding;RNA helicase activity;RNA-dependent ATPase activity;transcription coactivator activity	cytosol;membrane;nuclear speck;nucleolus;nucleoplasm;nucleus		SUMOylation of transcription cofactors	13.9438	14.1442	14.1962
Q9H511	Kelch-like protein 31	KLHL31	14.9822	14.72	14.5508	14.3118	15.004	14.805	14.6998	14.3651	12	10	11	10	3.1381	0.0655		1.06732	0.894639	0.262142		2.18238	0.7705	0.4314		3.46255	0.03296	0.670341	+	0.519352	1	0.169257		1.59727	0.232411	0.408198		0.782436	0.652418	0.238941							14.9693	15.1504	15.0387
P23219	Prostaglandin G/H synthase 1	PTGS1	13.7337	14.0077	13.8997	13.157	13.7363	14.0646	13.9013	13.3984	9	8	7	6	3.11764	0.0661818		1.58125	0.802349	-0.274054		0.71254	0.92659	-0.165988		1.12326	0.413055	0.576697		0.381558	1	0.108066		1.71103	0.199308	0.850751		1.48206	0.449351	0.742685		cyclooxygenase pathway;inflammatory response;prostaglandin biosynthetic process;regulation of blood pressure;regulation of cell proliferation;response to oxidative stress;xenobiotic metabolic process	dioxygenase activity;heme binding;metal ion binding;peroxidase activity;prostaglandin-endoperoxide synthase activity	cytoplasm;endoplasmic reticulum membrane;extracellular exosome;Golgi apparatus;intracellular membrane-bounded organelle;organelle membrane;photoreceptor outer segment	Arachidonic acid metabolism;Metabolic pathways;Platelet activation;Regulation of lipolysis in adipocytes;Serotonergic synapse	COX reactions;Synthesis of Prostaglandins (PG) and Thromboxanes (TX)	13.7295	NaN	13.8662
P43304	Glycerol-3-phosphate dehydrogenase, mitochondrial	GPD2	15.818	16.0889	15.6634	14.8858	15.8785	16.0492	15.7383	14.8271	12	10	11	10	3.15602	0.0662667		0.6601	0.977235	-0.270927		0.223343	0.960294	0.154563		2.56304	0.0912195	0.932169		0.912204	0.945797	0.425489		3.78106	0.0121905	1.2031	+	1.68022	0.397325	0.777606		camera-type eye development;gluconeogenesis;glycerol catabolic process;glycerol-3-phosphate catabolic process;glycerophosphate shuttle;multicellular organism growth	calcium ion binding;glycerol-3-phosphate dehydrogenase (quinone) activity;glycerol-3-phosphate dehydrogenase [NAD+] activity;sn-glycerol-3-phosphate:ubiquinone-8 oxidoreductase activity	glycerol-3-phosphate dehydrogenase complex;mitochondrial inner membrane;mitochondrion	Glycerophospholipid metabolism	Synthesis of PA;Triglyceride catabolism	15.7752	16.0378	15.244
P55786	Puromycin-sensitive aminopeptidase	NPEPPS	18.1009	17.9245	17.9374	17.6603	18.1035	17.9514	17.894	17.6234	12	10	11	10	3.10519	0.0665882		1.38632	0.889172	0.17642		0.844787	0.930504	0.163531		4.52296	0.00914286	0.440631	+	0.0397575	0.997282	-0.0128887		2.01441	0.137364	0.264211		1.56869	0.434022	0.2771		cellular response to hypoxia;peptide catabolic process;positive regulation of protein targeting to mitochondrion;protein polyubiquitination;proteolysis	aminopeptidase activity;metalloaminopeptidase activity;peptide binding;zinc ion binding	cytoplasm;cytosol;extracellular exosome;nucleus		Antigen processing: Ubiquitination & Proteasome degradation	17.8066	18.0584	17.9917
Q8IYB7	DIS3-like exonuclease 2	DIS3L2	12.125	12.1603	12.3469	11.6828	12.0998	12.2283	12.447	11.7274	6	4	6	7	3.14289	0.0669677		0.11807	0.989783	-0.0353238		1.04559	0.910271	-0.221908		1.90947	0.213825	0.442191		0.807841	0.96965	-0.186584		2.01795	0.136279	0.477515		2.93995	0.3165	0.664099		cell division;miRNA catabolic process;mitotic cell cycle;mitotic sister chromatid separation;negative regulation of cell proliferation;nuclear-transcribed mRNA catabolic process, exonucleolytic;nuclear-transcribed mRNA catabolic process, exonucleolytic, 3'-5';polyuridylation-dependent mRNA catabolic process;RNA catabolic process;rRNA processing;stem cell population maintenance	3'-5'-exoribonuclease activity;magnesium ion binding;poly(U) RNA binding;ribonuclease activity	cytoplasm;exosome (RNase complex);P-body;polysome			NaN	NaN	NaN
P36871	Phosphoglucomutase-1	PGM1	20.3363	20.3454	20.4439	19.634	20.2913	20.2464	20.5081	19.4717	12	10	11	10	3.07756	0.067		0.021604	0.991991	-0.00913337		0.193425	0.955789	-0.107682		3.3993	0.0371852	0.702244	+	0.176806	1	-0.0985485		3.47175	0.0185806	0.711377	+	2.50762	0.261655	0.809926		galactose catabolic process;gluconeogenesis;glucose metabolic process;glycogen biosynthetic process;glycogen catabolic process;glycolytic process;neutrophil degranulation	magnesium ion binding;phosphoglucomutase activity	actin cytoskeleton;cytoplasm;cytosol;extracellular exosome;extracellular region;ficolin-1-rich granule lumen;tertiary granule lumen	Amino sugar and nucleotide sugar metabolism;Galactose metabolism;Glycolysis / Gluconeogenesis;Metabolic pathways;Pentose phosphate pathway;Purine metabolism;Starch and sucrose metabolism	Defective PGM1 causes PGM1-CDG (CDG1t);Galactose catabolism;Glycogen breakdown (glycogenolysis);Glycogen synthesis;Neutrophil degranulation	19.9742	20.4793	20.2273
Q6PCE3	Glucose 1,6-bisphosphate synthase	PGM2L1	14.5668	14.3754	14.2348	14.0412	14.5132	14.466	14.4208	13.9712	12	10	11	10	3.08819	0.0670857		1.23929	0.903385	0.191341		1.61137	0.987692	0.331943		3.87509	0.018	0.525578	+	0.531687	1	0.140602		2.29412	0.104144	0.334237		0.730338	0.677404	0.193635		canonical glycolysis;galactose catabolic process;glycogen biosynthetic process;glycogen catabolic process	glucose-1,6-bisphosphate synthase activity;metal ion binding;phosphoglucomutase activity	cytosol	Metabolic pathways;Starch and sucrose metabolism	Galactose catabolism;Glycogen breakdown (glycogenolysis);Glycogen synthesis;Glycolysis	14.3088	14.6931	14.3595
Q92522	Histone H1x	H1FX	14.1917	14.2012	14.1698	14.7367	14.2277	14.2871	14.1315	14.8047	12	10	11	10	3.05587	0.0687568		0.023095	0.990488	-0.00954075		0.0628166	0.980724	0.0218211		2.3385	0.125608	-0.545026		0.0969445	0.99831	0.0313619		2.31926	0.10063	-0.535486		2.7042	0.239368	-0.566848		chromosome condensation;negative regulation of chromatin silencing;negative regulation of DNA recombination;nucleosome assembly;nucleosome positioning;regulation of transcription, DNA-templated	cadherin binding;double-stranded DNA binding;nucleosomal DNA binding;RNA binding	nucleolus;nucleosome;nucleus			14.2058	13.7716	13.8195
O00423	Echinoderm microtubule-associated protein-like 1	EML1	14.4093	14.2219	14.0114	13.8289	14.4738	14.2096	13.9515	13.9459	12	10	11	10	3.02931	0.0695385		1.05098	0.901857	0.187348		1.60576	0.964296	0.397869		4.64229	0.0128	0.580385	+	0.643001	1	0.210521		2.46341	0.0821538	0.393036		0.538878	0.749229	0.182515		brain development;hematopoietic progenitor cell differentiation;microtubule cytoskeleton organization;mitotic spindle organization;neuroblast proliferation	calcium ion binding;microtubule binding;tubulin binding	cytosol;microtubule;microtubule associated complex;microtubule cytoskeleton;mitotic spindle midzone;mitotic spindle pole;perinuclear region of cytoplasm			14.1523	14.7291	14.5112
P35443	Thrombospondin-4	THBS4	13.0608	13.5533	13.8863	14.3865	12.9961	13.368	13.8359	14.401	12	10	11	10	3.03656	0.0697895		0.753596	0.97339	-0.492522		2.39405	0.716267	-0.825517		4.37021	0.0096	-1.32564	+	0.404346	1	-0.332995		1.38278	0.297612	-0.833118		0.997842	0.592567	-0.500123		behavioral response to pain;endothelial cell-cell adhesion;myoblast migration;negative regulation of angiogenesis;positive regulation of cell division;positive regulation of endothelial cell proliferation;positive regulation of neutrophil chemotaxis;positive regulation of peptidyl-tyrosine phosphorylation;regulation of tissue remodeling;response to endoplasmic reticulum stress;response to unfolde…	calcium ion binding;growth factor activity;heparin binding;integrin binding	basement membrane;collagen-containing extracellular matrix;endoplasmic reticulum;extracellular exosome;extracellular region;extracellular space;sarcoplasmic reticulum	ECM-receptor interaction;Focal adhesion;Human papillomavirus infection;Malaria;Phagosome;PI3K-Akt signaling pathway	Signaling by PDGF	12.879	12.784	12.8992
P16298	Serine/threonine-protein phosphatase 2B catalytic subunit beta isoform	PPP3CB	15.9291	16.0401	15.97	15.469	15.9021	15.9866	15.8598	15.431	12	10	11	10	3.01348	0.0702		0.444981	1	-0.111054		0.103954	0.973055	-0.0409704		3.06418	0.0566154	0.460004		0.181417	1	0.0700831		3.62543	0.0144	0.571058	+	2.32353	0.2939	0.500975		axon extension;calcineurin-mediated signaling;calcineurin-NFAT signaling cascade;calcium ion regulated exocytosis;cellular response to drug;dephosphorylation;Fc-epsilon receptor signaling pathway;heart development;learning;locomotion involved in locomotory behavior;lymphangiogenesis;memory;negative regulation of T cell mediated cytotoxicity;positive regulation of insulin secretion involved in cel…	calcium ion binding;calmodulin binding;calmodulin-dependent protein phosphatase activity;drug binding;enzyme binding;protein dimerization activity;protein phosphatase 2B binding;protein serine/threonine phosphatase activity	calcineurin complex;cytoplasm;cytosol;glutamatergic synapse;nucleoplasm;plasma membrane;T-tubule;Z disc	Alzheimer disease;Amphetamine addiction;Amyotrophic lateral sclerosis (ALS);Axon guidance;B cell receptor signaling pathway;Calcium signaling pathway;Cellular senescence;cGMP-PKG signaling pathway;C-type lectin receptor signaling pathway;Dopaminergic synapse;Glucagon signaling pathway;Glutamatergic synapse;Human cytomegalovirus infection;Human immunodeficiency virus 1 infection;Human T-cell leuke…	Ca2+ pathway;Calcineurin activates NFAT;CLEC7A (Dectin-1) induces NFAT activation;DARPP-32 events;FCERI mediated Ca+2 mobilization;ROBO receptors bind AKAP5	15.6047	15.7267	15.8565
P13929	Beta-enolase	ENO3	21.3768	21.6841	21.2869	20.7957	21.477	21.5737	21.2908	20.7449	12	10	11	10	3.00248	0.0705366		1.0724	0.894228	-0.307385		0.169682	0.964187	0.089871		2.13191	0.152847	0.581098		1.26879	0.862966	0.397256		4.07439	0.00942857	0.888482	+	1.47483	0.449204	0.491227		aging;canonical glycolysis;gluconeogenesis;response to drug;skeletal muscle tissue regeneration	magnesium ion binding;phosphopyruvate hydratase activity;protein heterodimerization activity;protein homodimerization activity	cytosol;extracellular exosome;extracellular space;membrane;phosphopyruvate hydratase complex;plasma membrane	Biosynthesis of amino acids;Carbon metabolism;Glycolysis / Gluconeogenesis;HIF-1 signaling pathway;Metabolic pathways;RNA degradation	Gluconeogenesis;Glycolysis	20.8765	21.2764	21.2149
P14735	Insulin-degrading enzyme	IDE	15.0108	15.095	14.7892	14.8091	14.9851	15.0833	14.8619	14.8188	12	10	11	10	2.98181	0.0717143		0.570153	0.986008	-0.0842173		1.68632	1	0.221555		1.94621	0.20106	0.201647		2.48499	0.632923	0.305772		2.85324	0.0445714	0.285864	+	0.0834139	0.962526	-0.0199081		amyloid-beta clearance;amyloid-beta clearance by cellular catabolic process;amyloid-beta metabolic process;bradykinin catabolic process;determination of adult lifespan;hormone catabolic process;insulin catabolic process;insulin metabolic process;insulin receptor signaling pathway;negative regulation of proteolysis;positive regulation of protein catabolic process;positive regulation of protein oli…	amyloid-beta binding;ATP binding;ATPase activity;beta-endorphin binding;identical protein binding;insulin binding;metalloendopeptidase activity;peptide binding;protein homodimerization activity;signaling receptor binding;ubiquitin-dependent protein binding;virus receptor activity;zinc ion binding	basolateral plasma membrane;cell surface;cytoplasm;cytosol;cytosolic proteasome complex;external side of plasma membrane;extracellular exosome;extracellular space;mitochondrion;nucleus;peroxisomal matrix;peroxisome	Alzheimer disease	Peroxisomal protein import;Ub-specific processing proteases	14.867	15.0567	14.8664
Q96RU2	Ubiquitin carboxyl-terminal hydrolase 28	USP28	11.4678	12.3031	11.6514	11.7928	11.4521	12.4462	11.6013	11.8832	9	9	5	7	2.92885	0.0738667		3.73186	0.236	-0.83538		0.601829	0.911469	-0.183685		0.701736	0.5835	-0.325069		2.86053	0.6464	0.651696		1.23498	0.359776	0.510311		0.262409	0.879383	-0.141384		cell proliferation;cellular response to DNA damage stimulus;cellular response to UV;DNA damage checkpoint;DNA repair;intrinsic apoptotic signaling pathway in response to DNA damage by p53 class mediator;protein deubiquitination;Ras protein signal transduction;regulation of protein stability;response to ionizing radiation;ubiquitin-dependent protein catabolic process	cysteine-type endopeptidase activity;thiol-dependent ubiquitin-specific protease activity;thiol-dependent ubiquitinyl hydrolase activity	cytosol;nuclear body;nucleoplasm;protein-containing complex		Ub-specific processing proteases	11.4634	11.4521	NaN
Q13505	Metaxin-1	MTX1	14.087	14.0196	14.0895	14.4283	14.0856	14.0521	14.1209	14.4298	12	10	11	10	2.93324	0.075		0.286053	0.986755	0.067414		0.00950355	0.999419	-0.00249495		2.71938	0.0803125	-0.341281		0.282674	1	-0.0699089		2.79263	0.0511579	-0.408695		2.51525	0.264286	-0.338786		lactation;protein transport		integral component of membrane;mitochondrial sorting and assembly machinery complex		Cristae formation;Mitochondrial protein import	14.419	14.0713	14.1773
Q9H1R3	Myosin light chain kinase 2, skeletal/cardiac muscle	MYLK2	17.1911	16.6381	17.1165	16.6405	17.1032	16.7595	17.1568	16.5973	12	10	11	10	2.91191	0.0753043		2.36247	0.669053	0.552969		0.170138	0.965082	0.0745381		4.13129	0.0126154	0.550546	+	1.46104	0.820331	-0.478431		0.00515615	0.998867	-0.00242319		1.83078	0.354435	0.476008		cardiac muscle contraction;cardiac muscle tissue morphogenesis;neuromuscular synaptic transmission;peptidyl-threonine phosphorylation;positive regulation of gene expression;protein autophosphorylation;regulation of muscle filament sliding;skeletal muscle cell differentiation;skeletal muscle satellite cell differentiation;striated muscle contraction	ATP binding;calmodulin binding;calmodulin-dependent protein kinase activity;myosin light chain binding;myosin light chain kinase activity	cytoplasm;nucleus;sarcomere	Apelin signaling pathway;Calcium signaling pathway;cGMP-PKG signaling pathway;Focal adhesion;Gastric acid secretion;Oxytocin signaling pathway;Platelet activation;Regulation of actin cytoskeleton;Vascular smooth muscle contraction		17.006	17.456	16.8669
Q15118	[Pyruvate dehydrogenase (acetyl-transferring)] kinase isozyme 1, mitochondrial	PDK1	13.3486	13.1223	13.2443	13.6655	13.3452	13.1728	13.1964	13.6417	12	10	11	10	2.94614	0.0753488		1.21532	0.88313	0.226237		0.388685	0.951371	0.104204		1.80552	0.245271	-0.316961		0.432138	1	-0.122032		3.29273	0.0209	-0.543198	+	2.19885	0.290545	-0.421165		cell proliferation;glucose metabolic process;hypoxia-inducible factor-1alpha signaling pathway;intrinsic apoptotic signaling pathway in response to oxidative stress;regulation of acetyl-CoA biosynthetic process from pyruvate;regulation of glucose metabolic process	ATP binding;protein kinase activity;pyruvate dehydrogenase (acetyl-transferring) kinase activity	mitochondrial matrix;mitochondrial pyruvate dehydrogenase complex;mitochondrion;nucleolus;nucleus	Axon guidance;Central carbon metabolism in cancer;HIF-1 signaling pathway	Regulation of pyruvate dehydrogenase (PDH) complex;Signaling by Retinoic Acid	13.678	13.1274	13.5699
Q96A32	Myosin regulatory light chain 2, skeletal muscle isoform	MYLPF	21.9047	22.0944	21.7849	20.8717	22.0478	22.2255	21.8914	20.9281	12	10	11	10	2.88242	0.077		0.413527	1	-0.189641		0.17354	0.96434	0.119861		2.12277	0.154667	1.03304		0.584941	1	0.309501		2.64793	0.0632778	1.22269		1.63042	0.415683	0.913184		immune response;muscle contraction;skeletal muscle tissue development	calcium ion binding;structural constituent of muscle	cytosol;lysosomal membrane;muscle myosin complex	Focal adhesion;Leukocyte transendothelial migration;Regulation of actin cytoskeleton	Smooth Muscle Contraction	22.0899	22.0057	22.1447
P04075	Fructose-bisphosphate aldolase A	ALDOA	21.9248	21.9533	21.8815	21.5723	21.9187	21.9315	21.7827	21.5389	12	10	11	10	2.88631	0.0780426		0.104664	0.986386	-0.0284895		0.188015	0.960407	0.0432467		3.81742	0.02	0.352528	+	0.267815	1	0.0717362		2.71892	0.05675	0.381017		2.47574	0.239765	0.309281		actin filament organization;ATP biosynthetic process;binding of sperm to zona pellucida;canonical glycolysis;fructose 1,6-bisphosphate metabolic process;fructose metabolic process;gluconeogenesis;glycolytic process;muscle cell cellular homeostasis;neutrophil degranulation;platelet degranulation;protein homotetramerization;regulation of cell shape;striated muscle contraction	actin binding;cadherin binding;cytoskeletal protein binding;fructose binding;fructose-bisphosphate aldolase activity;identical protein binding;RNA binding;tubulin binding	actin cytoskeleton;cytosol;extracellular exosome;extracellular region;extracellular space;ficolin-1-rich granule lumen;I band;M band;membrane;nucleus;platelet alpha granule lumen;secretory granule lumen;sperm head;tertiary granule lumen	Biosynthesis of amino acids;Carbon metabolism;Fructose and mannose metabolism;Glycolysis / Gluconeogenesis;HIF-1 signaling pathway;Metabolic pathways;Pentose phosphate pathway	Gluconeogenesis;Glycolysis;Neutrophil degranulation;Platelet degranulation	21.728	21.9197	21.9782
Q8WVB3	Hexosaminidase D	HEXD	12.7197	12.622	12.6724	12.1516	12.7547	12.6698	12.6295	12.1484	12	10	8	7	2.83759	0.0849796		0.337655	0.999134	0.0976803		0.130335	0.975628	0.0472634		4.23878	0.0130909	0.56804	+	0.124127	1	-0.0504169		2.67635	0.0618235	0.470359		2.55627	0.255385	0.520776		carbohydrate metabolic process	beta-N-acetylhexosaminidase activity;hexosaminidase activity;N-acetyl-beta-D-galactosaminidase activity	cytoplasm;extracellular vesicle;nucleus	Metabolic pathways;Other glycan degradation		12.7871	13.2052	12.1808
Q9HDC5	Junctophilin-1	JPH1	16.208	16.1146	16.2322	15.6993	16.2991	16.0988	16.2392	15.7896	12	10	11	10	2.80766	0.0892		0.300858	0.989429	0.0933706		0.0578	0.98114	-0.0242095		2.38506	0.116612	0.50872		0.544533	1	-0.11758		2.63249	0.0648767	0.415349		3.11597	0.3328	0.532929		calcium ion transport into cytosol;muscle organ development;regulation of ryanodine-sensitive calcium-release channel activity	calcium-release channel activity;structural constituent of muscle	endoplasmic reticulum;endoplasmic reticulum membrane;integral component of membrane;junctional membrane complex;junctional sarcoplasmic reticulum membrane;nucleoplasm;nucleus;plasma membrane;sarcoplasmic reticulum;Z disc			16.3567	16.0121	16.6655
P02585	Troponin C, skeletal muscle	TNNC2	20.3274	20.7671	19.7491	18.4568	20.6014	20.7673	19.5373	18.3346	12	10	11	10	2.79232	0.0906667		0.548526	0.990209	-0.439729		0.480011	0.952579	0.57827		2.27149	0.135745	1.87055		1.1184	0.88466	1.018		3.06411	0.02975	2.31028	+	1.13534	0.551899	1.29228		muscle filament sliding;regulation of muscle contraction;skeletal muscle contraction	actin filament binding;calcium ion binding;calcium-dependent protein binding	cytosol;troponin complex	Calcium signaling pathway	Striated Muscle Contraction	20.6557	20.3321	21.1691
Q93100	Phosphorylase b kinase regulatory subunit beta	PHKB	16.0876	16.0585	15.6459	15.2171	16.2497	16.0215	15.4617	15.2259	12	10	11	10	2.7794	0.0913077		0.0565577	0.988284	0.0290595		0.90505	0.942377	0.441689		3.46539	0.0356522	0.8705	+	0.926999	0.944941	0.41263		4.08475	0.00953846	0.841441	+	0.927029	0.602689	0.428811		generation of precursor metabolites and energy;glycogen metabolic process	calmodulin binding;phosphorylase kinase activity	cytosol;phosphorylase kinase complex;plasma membrane	Calcium signaling pathway;Glucagon signaling pathway;Insulin signaling pathway	Glycogen breakdown (glycogenolysis)	16.287	16.021	16.218
Q9BWH6	RNA polymerase II-associated protein 1	RPAP1	11.338	11.4992	10.7661	10.8856	11.3051	11.4656	10.7661	11.0255	5	7	2	5	2.76254	0.0927547		0.491883	1	-0.161157		1.97326	0.840973	0.571921		1.32731	0.351836	0.452472		3.96737	0.0626667	0.733078		2.10502	0.121084	0.613629		0.341117	0.837523	-0.119449		transcription by RNA polymerase II	DNA binding;DNA-directed 5'-3' RNA polymerase activity	nucleus			11.3898	11.1668	NaN
Q96LW7	Caspase recruitment domain-containing protein 19	CARD19	13.8439	13.9677	13.6316	13.9066	13.8808	13.8855	13.6097	13.8074	12	10	11	10	2.72602	0.0991111		0.872952	0.962776	-0.123804		1.79546	0.951608	0.212236		0.358656	0.79264	-0.0627676		2.79972	0.621333	0.33604		0.29398	0.833366	0.0610361		2.13647	0.301097	-0.275004		negative regulation of I-kappaB kinase/NF-kappaB signaling	CARD domain binding	cytosol;endoplasmic reticulum membrane;integral component of membrane;mitochondrial membrane;mitochondrion;nucleus			13.8618	13.8296	13.8998
P09104	Gamma-enolase	ENO2	15.3434	15.6445	16.0574	14.5996	15.4017	15.6972	16.0116	14.5746	12	10	11	10	2.70229	0.102182		0.961976	0.927981	-0.301126		0.895881	0.941297	-0.713968		2.57351	0.0909	0.74379		0.416091	1	-0.412843		3.30482	0.0206154	1.04492	+	2.12212	0.303	1.45776		canonical glycolysis;gluconeogenesis;glycolytic process	magnesium ion binding;phosphopyruvate hydratase activity	cytosol;extracellular exosome;extracellular space;membrane;myelin sheath;perikaryon;phosphopyruvate hydratase complex;photoreceptor inner segment;plasma membrane	Biosynthesis of amino acids;Carbon metabolism;Glycolysis / Gluconeogenesis;HIF-1 signaling pathway;Metabolic pathways;RNA degradation	Gluconeogenesis;Glycolysis	15.1746	15.4667	15.4644
Q8N6M0	Deubiquitinase OTUD6B	OTUD6B	12.9876	13.0464	13.0317	12.7219	13.0062	13.0152	12.9519	12.6726	12	10	11	9	2.63012	0.114169		0.294939	0.988098	-0.0588058		0.272677	0.956225	-0.044174		1.80475	0.24456	0.265623		0.0724053	1	0.0146319		2.24936	0.1087	0.324428		2.38092	0.283889	0.309797		cell proliferation;negative regulation of translation;positive regulation of translation;proteasome assembly;protein deubiquitination	thiol-dependent ubiquitinyl hydrolase activity				12.9027	13.0463	13.1549
P11217	Glycogen phosphorylase, muscle form	PYGM	21.5883	21.539	21.3446	20.9429	21.5594	21.5488	21.3002	20.8018	12	10	11	10	2.65016	0.115071		0.143696	0.988735	0.0493151		0.80692	0.928492	0.243739		2.38796	0.117072	0.645451		0.728642	1	0.194424		2.32656	0.100981	0.596136		1.22589	0.533322	0.401712		glycogen catabolic process;glycogen metabolic process	glycogen phosphorylase activity;linear malto-oligosaccharide phosphorylase activity;nucleotide binding;pyridoxal phosphate binding;SHG alpha-glucan phosphorylase activity	cytoplasm;cytosol;extracellular exosome	Glucagon signaling pathway;Insulin resistance;Insulin signaling pathway;Metabolic pathways;Necroptosis;Starch and sucrose metabolism	Glycogen breakdown (glycogenolysis)	21.2684	21.5837	21.2606
P60891	Ribose-phosphate pyrophosphokinase 1	PRPS1	14.3753	14.4207	13.9978	13.5968	14.3105	14.5049	14.0501	13.7365	11	10	8	7	2.63226	0.115448		0.0951833	0.988005	-0.0454556		1.33289	0.981179	0.377437		1.83518	0.235333	0.778479		1.28745	0.869649	0.422892		1.90344	0.156356	0.823935		0.773166	0.657038	0.401043		5-phosphoribose 1-diphosphate biosynthetic process;hypoxanthine biosynthetic process;nervous system development;nucleoside metabolic process;nucleotide biosynthetic process;purine nucleobase metabolic process;purine nucleotide biosynthetic process;pyrimidine nucleotide biosynthetic process;ribonucleoside monophosphate biosynthetic process;urate biosynthetic process	ATP binding;identical protein binding;kinase activity;magnesium ion binding;protein homodimerization activity;ribose phosphate diphosphokinase activity	cytoplasm;cytosol;ribose phosphate diphosphokinase complex	Biosynthesis of amino acids;Carbon metabolism;Metabolic pathways;Pentose phosphate pathway;Purine metabolism	5-Phosphoribose 1-diphosphate biosynthesis	13.9347	14.0172	14.5272
Q9H6N6	Putative uncharacterized protein MYH16	MYH16	13.022	13.3885	14.2198	14.9774	13.0107	13.0324	14.4794	14.9343	10	9	9	8	2.63939	0.115719		0.362741	0.996526	-0.366494		1.67385	0.995939	-1.19776		2.92736	0.0639167	-1.95537		0.744522	1	-0.83127		1.82578	0.173532	-1.58887		0.691316	0.686272	-0.757601			motor activity	myosin complex			12.8512	13.6682	NaN
P00748	Coagulation factor XII	F12	13.545	13.1372	12.7998	13.2373	13.5737	13.0875	12.7755	13.1763	12	10	10	9	2.59333	0.120393		1.60277	0.782491	0.407851		2.59309	0.823	0.745236		1.01928	0.453636	0.307782		1.00021	0.906677	0.337385		0.292202	0.833341	-0.100069		1.36054	0.502015	-0.437454		blood coagulation, intrinsic pathway;Factor XII activation;fibrinolysis;innate immune response;plasma kallikrein-kinin cascade;positive regulation of blood coagulation;positive regulation of fibrinolysis;positive regulation of plasminogen activation;protein autoprocessing;protein processing;proteolysis;response to misfolded protein;zymogen activation	calcium ion binding;misfolded protein binding;serine-type endopeptidase activity	extracellular exosome;extracellular region;extracellular space;plasma membrane;rough endoplasmic reticulum	Complement and coagulation cascades	Intrinsic Pathway of Fibrin Clot Formation	14.1541	13.6266	13.9389
Q5VW32	BRO1 domain-containing protein BROX	BROX	14.5313	14.4294	14.5781	14.3181	14.4969	14.4443	14.6086	14.2847	12	10	11	10	2.59987	0.120533		0.916325	0.942817	0.101917		0.289609	0.963445	-0.0467829		2.40222	0.116936	0.213182		1.33578	0.85823	-0.1487		0.991533	0.474272	0.111265		2.74023	0.244	0.259965				extracellular exosome;membrane			14.538	14.8389	14.4848
Q08380	Galectin-3-binding protein	LGALS3BP	12.8846	13.3596	12.9961	13.1587	12.8377	13.3877	13.1129	13.2623	12	10	11	10	2.57973	0.123161		3.71213	0.122	-0.474993		0.425041	0.96417	-0.111449		1.38796	0.336253	-0.274071		2.05847	0.800667	0.363544		0.898884	0.51099	0.200922		0.580645	0.734205	-0.162622		cell adhesion;cellular defense response;platelet degranulation;signal transduction	scavenger receptor activity	blood microparticle;collagen-containing extracellular matrix;extracellular exosome;extracellular region;extracellular space;membrane;platelet dense granule lumen		Platelet degranulation	12.8815	12.9589	13.1676
O75891	Cytosolic 10-formyltetrahydrofolate dehydrogenase	ALDH1L1	15.8326	15.8188	15.5988	15.3756	15.8495	15.8461	15.6144	15.3812	12	10	11	10	2.5618	0.126603		0.041093	0.988484	0.0137631		1.27591	1	0.233739		2.70464	0.0797612	0.456979		0.899951	0.951673	0.219976		2.15961	0.118734	0.443216		0.893176	0.610721	0.223241		10-formyltetrahydrofolate catabolic process;biosynthetic process;folic acid metabolic process;one-carbon metabolic process	aldehyde dehydrogenase (NAD) activity;catalytic activity;formyltetrahydrofolate dehydrogenase activity;hydroxymethyl-, formyl- and related transferase activity	cytosol;extracellular exosome	One carbon pool by folate	Metabolism of folate and pterines	15.7595	15.7735	15.8653
Q08209	Serine/threonine-protein phosphatase 2B catalytic subunit alpha isoform	PPP3CA	15.2081	15.1693	14.9601	14.7746	15.2303	15.1813	15.0467	14.746	12	10	11	10	2.52125	0.137062		0.265292	0.992787	0.0387091		0.93222	0.930856	0.247939		4.12617	0.0117143	0.433492	+	0.735754	1	0.20923		3.62345	0.0138462	0.394783	+	0.592562	0.725703	0.185553		brain development;calcineurin-mediated signaling;calcineurin-NFAT signaling cascade;calcium ion transport;cardiac muscle hypertrophy in response to stress;cellular response to drug;cellular response to glucose stimulus;dephosphorylation;excitatory postsynaptic potential;Fc-epsilon receptor signaling pathway;G1/S transition of mitotic cell cycle;multicellular organismal response to stress;negative…	calcium ion binding;calmodulin binding;calmodulin-dependent protein phosphatase activity;cyclosporin A binding;drug binding;enzyme binding;protein dimerization activity;protein heterodimerization activity;protein serine/threonine phosphatase activity	calcineurin complex;cytoplasm;cytosol;dendritic spine;glutamatergic synapse;mitochondrion;nucleoplasm;sarcolemma;Schaffer collateral - CA1 synapse;slit diaphragm;Z disc	Alzheimer disease;Amphetamine addiction;Amyotrophic lateral sclerosis (ALS);Axon guidance;B cell receptor signaling pathway;Calcium signaling pathway;Cellular senescence;cGMP-PKG signaling pathway;C-type lectin receptor signaling pathway;Dopaminergic synapse;Glucagon signaling pathway;Glutamatergic synapse;Human cytomegalovirus infection;Human immunodeficiency virus 1 infection;Human T-cell leuke…	Ca2+ pathway;Calcineurin activates NFAT;CLEC7A (Dectin-1) induces NFAT activation;DARPP-32 events;FCERI mediated Ca+2 mobilization	14.9328	15.178	15.202
Q9BRF8	Serine/threonine-protein phosphatase CPPED1	CPPED1	14.7201	14.9662	14.9491	14.3875	14.6674	14.894	14.9461	14.4663	12	10	11	10	2.4903	0.142848		1.14055	0.891732	-0.246143		0.696335	0.924082	-0.229		1.40063	0.333482	0.332628		0.0366026	0.99518	0.0171421		3.0556	0.0296327	0.578771	+	2.19087	0.291286	0.561629		neutrophil degranulation	metal ion binding;phosphoprotein phosphatase activity	azurophil granule lumen;cytosol;extracellular region;plasma membrane		Neutrophil degranulation	14.6798	15.2525	14.0993
Q86U42	Polyadenylate-binding protein 2	PABPN1	12.8676	12.5389	13.1789	13.4706	12.8927	12.2452	13.1942	13.4036	8	6	10	8	2.49831	0.142892		0.536423	0.997471	0.328735		0.749134	0.922362	-0.311279		1.84317	0.234142	-0.602982		1.372	0.858314	-0.640014		2.08179	0.122258	-0.931716		1.03165	0.581652	-0.291702		cellular response to lipopolysaccharide;MAPK cascade;modification by virus of host mRNA processing;mRNA 3'-end processing;mRNA splicing, via spliceosome;muscle contraction;poly(A)+ mRNA export from nucleus;positive regulation of polynucleotide adenylyltransferase activity;RNA processing;termination of RNA polymerase II transcription	RNA binding;RNA polymerase binding	cytoplasm;nuclear inclusion body;nuclear speck;nucleoplasm;nucleus;ribonucleoprotein complex	Influenza A;mRNA surveillance pathway	Cleavage of Growing Transcript in the Termination Region;Inhibition of Host mRNA Processing and RNA Silencing;mRNA 3'-end processing;mRNA Splicing - Major Pathway;Processing of Intronless Pre-mRNAs	12.7625	11.9115	NaN
P07305	Histone H1.0	H1F0	17.7687	17.5484	17.8752	18.1571	17.7667	17.5912	17.8732	18.1834	12	10	11	10	2.48172	0.143403		1.09335	0.892415	0.220261		0.291845	0.962484	-0.106518		1.76794	0.252	-0.388387		1.37596	0.865846	-0.326779		3.37366	0.0204706	-0.608648	+	0.931412	0.601813	-0.281869		apoptotic DNA fragmentation;chromatin silencing;chromosome condensation;negative regulation of chromatin silencing;negative regulation of DNA recombination;negative regulation of transcription by RNA polymerase II;nucleosome assembly;nucleosome positioning;positive regulation of transcription regulatory region DNA binding;regulation of transcription, DNA-templated	AT DNA binding;chromatin DNA binding;double-stranded DNA binding;nucleosomal DNA binding;RNA binding	actin cytoskeleton;Golgi apparatus;nuclear body;nuclear chromatin;nuclear euchromatin;nucleoplasm;nucleosome;nucleus;transcriptional repressor complex		Activation of DNA fragmentation factor;Formation of Senescence-Associated Heterochromatin Foci (SAHF)	18.2486	17.6877	17.1617
Q9BXJ8	Transmembrane protein 120A	TMEM120A	13.7582	13.6285	13.3932	14.126	13.6671	13.6653	13.4646	14.0766	12	10	11	10	2.46451	0.144928		0.335721	0.992838	0.129646		1.08806	0.893577	0.364945		1.6904	0.272103	-0.36786		0.543078	1	0.235299		2.04405	0.130881	-0.497506		2.79299	0.246133	-0.732805		fat cell differentiation;protein heterooligomerization;protein homooligomerization		integral component of membrane;nuclear inner membrane			14.4089	13.5698	13.5891
P42574	Caspase-3	CASP3	13.7023	13.9097	13.78	13.1614	13.7646	13.9048	13.6564	13.0359	9	5	8	7	2.46823	0.145647		0.461085	1	-0.207381		0.209977	0.954962	-0.077683		1.91346	0.2132	0.540912		0.251252	1	0.129698		1.95117	0.146253	0.748294		2.1513	0.304203	0.618595		apoptotic DNA fragmentation;apoptotic process;apoptotic signaling pathway;axonal fasciculation;B cell homeostasis;cell fate commitment;cellular response to DNA damage stimulus;cellular response to staurosporine;cytokine-mediated signaling pathway;erythrocyte differentiation;execution phase of apoptosis;extrinsic apoptotic signaling pathway in absence of ligand;glial cell apoptotic process;heart d…	aspartic-type endopeptidase activity;cyclin-dependent protein serine/threonine kinase inhibitor activity;cysteine-type endopeptidase activator activity involved in apoptotic process;cysteine-type endopeptidase activity;cysteine-type endopeptidase activity involved in apoptotic process;cysteine-type endopeptidase activity involved in apoptotic signaling pathway;cysteine-type endopeptidase activity…	cytoplasm;cytosol;death-inducing signaling complex;membrane raft;neuronal cell body;nucleoplasm;nucleus	AGE-RAGE signaling pathway in diabetic complications;Alzheimer disease;Amoebiasis;Amyotrophic lateral sclerosis (ALS);Apoptosis;Apoptosis - multiple species;Colorectal cancer;Epithelial cell signaling in Helicobacter pylori infection;Epstein-Barr virus infection;Hepatitis B;Hepatitis C;Herpes simplex virus 1 infection;Human cytomegalovirus infection;Human immunodeficiency virus 1 infection;Human …	Activation of caspases through apoptosome-mediated cleavage;Activation of DNA fragmentation factor;Apoptotic cleavage of cell adhesion proteins;Apoptotic cleavage of cellular proteins;Caspase activation via Dependence Receptors in the absence of ligand;Caspase-mediated cleavage of cytoskeletal proteins;Degradation of the extracellular matrix;NADE modulates death signalling;Other interleukin signa…	NaN	13.8723	13.9318
Q96E52	Metalloendopeptidase OMA1, mitochondrial	OMA1	13.5584	13.3524	13.1855	13.7874	13.6363	13.4248	13.2923	13.8425	12	10	11	10	2.40954	0.160507		0.668742	0.987675	0.206064		1.39379	0.985791	0.372949		0.807413	0.5326	-0.22896		0.523871	1	0.166885		2.23139	0.11161	-0.435024		3.09101	0.301333	-0.601909		cristae formation;diet induced thermogenesis;energy homeostasis;glucose metabolic process;lipid metabolic process;mitochondrial protein processing;negative regulation of mitochondrial fusion;positive regulation of cold-induced thermogenesis;protein quality control for misfolded or incompletely synthesized proteins;regulation of apoptotic process	metal ion binding;metalloendopeptidase activity	integral component of membrane;mitochondrial inner membrane;mitochondrial membrane		Regulation of Apoptosis	13.7385	13.7151	13.5576
Q9BVL4	Protein adenylyltransferase SelO, mitochondrial	SELENOO	13.0551	12.9968	12.7998	12.4989	13.123	13.0739	12.9449	12.558	12	10	11	10	2.39456	0.161096		0.197716	0.985649	0.0583395		0.862899	0.941401	0.255256		3.10196	0.0562286	0.556241		0.576762	1	0.196916		2.50593	0.0757701	0.497901		0.940008	0.609475	0.300985				mitochondrion			12.9921	13.1378	12.6327
Q9NZA1	Chloride intracellular channel protein 5	CLIC5	15.2356	15.2702	14.688	14.694	15.2749	15.2205	14.823	14.6591	12	10	11	10	2.40065	0.161556		0.0957384	0.988015	-0.0345644		1.59931	0.945	0.547598		2.20319	0.142419	0.541577		1.62509	0.736242	0.582162		2.15017	0.11907	0.576142		0.00824454	0.996742	-0.00602061		chloride transport;female pregnancy;regulation of ion transmembrane transport;sensory perception of sound	chloride channel activity;voltage-gated ion channel activity	actin cytoskeleton;cell cortex;chloride channel complex;extracellular exosome;Golgi apparatus;microtubule organizing center			14.9431	15.1935	15.6003
O95479	GDH/6PGL endoplasmic bifunctional protein	H6PD	14.4453	14.4281	14.5502	14.047	14.4088	14.4336	14.5594	14.0707	12	10	11	10	2.40975	0.1628		0.0462046	0.98695	0.0172446		0.44873	0.962819	-0.104814		1.9042	0.21415	0.398342		0.446129	1	-0.122058		1.58535	0.237482	0.381098		2.64853	0.262	0.503156		glucose metabolic process;pentose-phosphate shunt	6-phosphogluconolactonase activity;glucose 1-dehydrogenase [NAD(P)] activity;glucose-6-phosphate dehydrogenase activity;NADP binding	endoplasmic reticulum lumen	Carbon metabolism;Metabolic pathways;Pentose phosphate pathway		13.9019	14.9823	14.5052
Q8IVS2	Malonyl-CoA-acyl carrier protein transacylase, mitochondrial	MCAT	12.0905	11.9176	12.1674	12.5281	12.0958	11.8218	12.0828	12.5242	12	10	11	10	2.37758	0.162933		0.610372	0.97544	0.172937		0.230271	0.955385	-0.0768852		2.16968	0.146443	-0.43756		0.753133	1	-0.249822		2.55111	0.0706506	-0.610497		1.28399	0.506523	-0.360675		fatty acid beta-oxidation;fatty acid biosynthetic process	[acyl-carrier-protein] S-malonyltransferase activity;fatty acid synthase activity;RNA binding	mitochondrial matrix;mitochondrion	Fatty acid biosynthesis;Fatty acid metabolism;Metabolic pathways	Mitochondrial Fatty Acid Beta-Oxidation	12.111	12.1544	12.0092
Q8NI35	InaD-like protein	PATJ	11.4039	10.7477	11.6738	10.9378	11.482	10.7477	11.6499	11.0212	3	2	6	7	2.37834	0.164865		0.687212	0.992964	0.656198		0.335592	0.957621	-0.269844		0.618731	0.629583	0.466159		0.909755	0.947096	-0.926042		0.212622	0.883064	-0.190039		2.60569	0.253217	0.736003		bicellular tight junction assembly;intracellular signal transduction		apical plasma membrane;bicellular tight junction;cell junction;centrosome;cytosol;extracellular exosome;microtubule organizing center;perinuclear region of cytoplasm;plasma membrane;protein-containing complex		Tight junction interactions	NaN	10.8734	NaN
Q96RS6	NudC domain-containing protein 1	NUDCD1	12.5389	12.2572	12.6017	12.1435	12.5459	12.3028	12.5363	12.1482	9	10	7	9	2.36337	0.166105		1.37383	0.87183	0.281659		0.137634	0.975238	-0.0628174		2.24665	0.138982	0.395433		1.22119	0.901394	-0.344477		0.618122	0.645749	0.113774		1.74544	0.36	0.45825		immune system process		cytosol;nucleoplasm			NaN	12.5459	12.2187
Q9BXI3	Cytosolic 5'-nucleotidase 1A	NT5C1A	15.2154	15.5843	15.1027	14.4415	15.4449	15.5032	14.952	14.442	12	10	11	10	2.3537	0.167636		0.834396	0.951639	-0.36893		0.141209	0.975553	0.112726		2.21064	0.1445	0.773873		0.82709	0.972699	0.481656		3.46334	0.0185	1.1428	+	1.24543	0.5256	0.661147		adenosine metabolic process;nucleoside metabolic process;purine nucleoside monophosphate catabolic process;purine nucleotide catabolic process;pyrimidine nucleoside catabolic process	5'-nucleotidase activity;magnesium ion binding;nucleotide binding	cytosol	Metabolic pathways;Nicotinate and nicotinamide metabolism;Purine metabolism;Pyrimidine metabolism	Purine catabolism;Pyrimidine catabolism	14.6272	15.5207	14.4793
P13798	Acylamino-acid-releasing enzyme	APEH	16.2314	16.2022	16.2065	15.8269	16.1599	16.1838	16.1923	15.7363	12	10	11	10	2.33127	0.174821		0.103513	0.985864	0.0292041		0.0702754	0.982204	0.0249113		2.63113	0.0827895	0.404494		0.0125819	0.995761	-0.00429283		2.74585	0.0553443	0.37529		2.12634	0.304381	0.379582		amyloid-beta metabolic process;neutrophil degranulation;proteolysis;translational termination	identical protein binding;omega peptidase activity;RNA binding;serine-type endopeptidase activity	cytosol;extracellular exosome;extracellular region;ficolin-1-rich granule lumen;nuclear membrane		Eukaryotic Translation Termination;Neutrophil degranulation	15.9595	16.4101	16.1973
Q99766	ATP synthase subunit s, mitochondrial	DMAC2L	15.1132	14.8034	14.9377	15.6365	15.0112	14.8186	14.8791	15.7775	12	10	11	10	2.29396	0.1752		1.02821	0.901214	0.309814		0.293548	0.9633	0.175489		1.56173	0.292936	-0.523352		0.260481	1	-0.134325		3.55596	0.0162963	-0.833166	+	1.85356	0.35233	-0.698841		ATP biosynthetic process;cristae formation;proton transmembrane transport	metal ion binding;proton transmembrane transporter activity	mitochondrial inner membrane;proton-transporting ATP synthase complex, coupling factor F(o)		Cristae formation;Formation of ATP by chemiosmotic coupling	15.8903	14.6713	14.3461
Q06828	Fibromodulin	FMOD	12.4868	13.8299	12.3934	12.2206	12.539	13.5052	12.0844	12.2078	10	10	10	9	2.29809	0.175333		2.04084	0.770162	-1.34301		0.0720527	0.981097	0.0934386		0.418008	0.763754	0.266225		1.64131	0.767429	1.43645		2.55838	0.0717	1.60923		0.142145	0.935682	0.172786		collagen fibril organization;keratan sulfate biosynthetic process;keratan sulfate catabolic process;transforming growth factor beta receptor complex assembly	extracellular matrix structural constituent conferring compression resistance	collagen-containing extracellular matrix;extracellular matrix;extracellular region;extracellular space;Golgi lumen;lysosomal lumen	TGF-beta signaling pathway	Defective B4GALT1 causes B4GALT1-CDG (CDG-2d);Defective CHST6 causes MCDC1;Defective ST3GAL3 causes MCT12 and EIEE15;ECM proteoglycans;Keratan sulfate biosynthesis;Keratan sulfate degradation	11.4445	13.0554	NaN
Q02127	Dihydroorotate dehydrogenase (quinone), mitochondrial	DHODH	13.8812	14.0386	14.3909	14.7953	14.1058	14.0751	14.5319	14.7614	12	10	11	10	2.32617	0.175342		0.223724	0.993494	-0.157316		0.978646	0.915186	-0.509654		2.09071	0.163577	-0.914048		1.52299	0.765934	-0.352337		3.6807	0.0131667	-0.756732	+	1.5695	0.435519	-0.404395		'de novo' pyrimidine nucleobase biosynthetic process;'de novo' UMP biosynthetic process;female pregnancy;lactation;positive regulation of apoptotic process;pyrimidine nucleoside biosynthetic process;pyrimidine ribonucleotide biosynthetic process;regulation of mitochondrial fission;response to caffeine;response to L-arginine;response to starvation	dihydroorotate dehydrogenase activity;drug binding;FMN binding;ubiquinone binding	cytosol;integral component of membrane;mitochondrial inner membrane;mitochondrion;neuronal cell body;nucleoplasm;plasma membrane	Metabolic pathways;Pyrimidine metabolism	Pyrimidine biosynthesis	11.1984	14.2055	14.0071
P28907	ADP-ribosyl cyclase/cyclic ADP-ribose hydrolase 1	CD38	12.8428	12.9916	12.7197	12.1065	12.8746	12.9837	12.7498	12.2989	12	10	11	9	2.28265	0.175494		0.327634	0.996812	-0.148861		0.268198	0.955243	0.12307		1.69779	0.269583	0.736294		0.702216	1	0.271931		2.11086	0.120889	0.885155		1.32965	0.499088	0.613224		apoptotic signaling pathway;artery smooth muscle contraction;B cell receptor signaling pathway;female pregnancy;long-term synaptic depression;NAD metabolic process;negative regulation of apoptotic process;negative regulation of bone resorption;negative regulation of neuron projection development;negative regulation of transcription, DNA-templated;positive regulation of B cell proliferation;positi…	identical protein binding;NAD(P)+ nucleosidase activity;NAD+ nucleosidase activity;NAD+ nucleotidase, cyclic ADP-ribose generating;phosphorus-oxygen lyase activity;transferase activity	basolateral plasma membrane;cell surface;extracellular exosome;integral component of membrane;membrane;nucleus;plasma membrane;secretory granule membrane	Calcium signaling pathway;Hematopoietic cell lineage;Metabolic pathways;Nicotinate and nicotinamide metabolism;Oxytocin signaling pathway;Pancreatic secretion;Salivary secretion	Nicotinate metabolism	12.8914	12.9156	13.3287
Q01813	ATP-dependent 6-phosphofructokinase, platelet type	PFKP	18.3953	18.3652	18.1319	17.696	18.6508	18.3507	18.1477	17.7115	12	10	11	10	2.30958	0.175659		0.0462586	0.987148	0.0300486		0.743433	0.925691	0.26336		2.55804	0.0910843	0.699287		0.606784	1	0.233312		2.27778	0.104974	0.669239		1.90045	0.351629	0.435927		canonical glycolysis;cellular response to leukemia inhibitory factor;fructose 1,6-bisphosphate metabolic process;fructose 6-phosphate metabolic process;glucose catabolic process;protein complex oligomerization	6-phosphofructokinase activity;AMP binding;ATP binding;cadherin binding;fructose-6-phosphate binding;identical protein binding;metal ion binding;monosaccharide binding;protein-containing complex binding	6-phosphofructokinase complex;cytoplasm;cytosol;extracellular exosome;membrane;nucleus	AMPK signaling pathway;Biosynthesis of amino acids;Carbon metabolism;Central carbon metabolism in cancer;Fructose and mannose metabolism;Galactose metabolism;Glucagon signaling pathway;Glycolysis / Gluconeogenesis;HIF-1 signaling pathway;Metabolic pathways;Pentose phosphate pathway;RNA degradation;Thyroid hormone signaling pathway	Glycolysis	18.8091	18.8296	19.0276
Q9NR30	Nucleolar RNA helicase 2	DDX21	11.6217	11.8771	11.761	12.1553	11.6269	11.9539	11.7246	12.1655	12	9	11	9	2.30273	0.176096		1.02297	0.907364	-0.255402		0.66408	0.916979	-0.139365		2.31926	0.128346	-0.533612		0.383749	1	0.116037		0.85208	0.534274	-0.27821		1.61775	0.419857	-0.394247		defense response to virus;innate immune response;osteoblast differentiation;positive regulation of gene expression, epigenetic;positive regulation of I-kappaB kinase/NF-kappaB signaling;positive regulation of myeloid dendritic cell cytokine production;response to exogenous dsRNA;rRNA processing;transcription by RNA polymerase II	7SK snRNA binding;ATP binding;ATP-dependent RNA helicase activity;double-stranded RNA binding;identical protein binding;miRNA binding;RNA binding;rRNA binding;snoRNA binding	cytosol;membrane;mitochondrion;nucleolus;nucleoplasm;nucleus		B-WICH complex positively regulates rRNA expression;Major pathway of rRNA processing in the nucleolus and cytosol	11.3887	11.9583	12.0586
O75487	Glypican-4	GPC4	12.875	12.8153	12.8342	12.2011	12.8254	12.8288	12.8305	12.2059	9	9	9	4	2.31392	0.176444		0.170444	0.988768	0.0597574		0.0971851	0.973679	0.0407934		2.76421	0.0731613	0.6739		0.04974	0.998498	-0.018964		2.56647	0.0707342	0.614143		2.61217	0.273333	0.633107		glycosaminoglycan biosynthetic process;glycosaminoglycan catabolic process;regulation of neurotransmitter receptor localization to postsynaptic specialization membrane;regulation of presynapse assembly;regulation of signal transduction;retinoid metabolic process;synaptic membrane adhesion	coreceptor activity involved in Wnt signaling pathway, planar cell polarity pathway	anchored component of presynaptic membrane;collagen-containing extracellular matrix;external side of plasma membrane;extracellular exosome;glutamatergic synapse;Golgi lumen;lysosomal lumen;nucleus;plasma membrane	Wnt signaling pathway	A tetrasaccharide linker sequence is required for GAG synthesis;Defective B3GALT6 causes EDSP2 and SEMDJL1;Defective B3GAT3 causes JDSSDHD;Defective B4GALT7 causes EDS, progeroid type;Defective EXT1 causes exostoses 1, TRPS2 and CHDS;Defective EXT2 causes exostoses 2;HS-GAG biosynthesis;HS-GAG degradation;Retinoid metabolism and transport	NaN	12.7976	NaN
P35241	Radixin	RDX	16.4727	16.2639	16.3212	16.093	16.4329	16.2746	16.3778	16.1529	12	10	11	10	2.28598	0.176744		1.39308	0.892831	0.208797		0.889368	0.949878	0.151426		2.77563	0.0748475	0.379655		0.24702	1	-0.0573714		0.909078	0.506673	0.170858		1.34596	0.506115	0.228229		apical protein localization;barbed-end actin filament capping;cellular response to platelet-derived growth factor stimulus;cellular response to thyroid hormone stimulus;establishment of endothelial barrier;establishment of protein localization;microvillus assembly;negative regulation of adherens junction organization;negative regulation of cell size;negative regulation of GTPase activity;negative…	actin binding;ATPase binding;cadherin binding;protein domain specific binding;protein homodimerization activity;protein kinase A binding;RNA binding	apical plasma membrane;cell periphery;cell tip;cell-cell adherens junction;cleavage furrow;cortical actin cytoskeleton;extracellular exosome;extracellular space;filopodium;focal adhesion;lamellipodium;microvillus;midbody;myelin sheath;plasma membrane;ruffle;stereocilium;T-tubule	MicroRNAs in cancer;Proteoglycans in cancer;Regulation of actin cytoskeleton;Tight junction	Recycling pathway of L1	16.1692	16.3796	16.4385
Q9Y5K8	V-type proton ATPase subunit D	ATP6V1D	13.3458	13.3685	13.3221	13.0092	13.2577	13.3939	13.3483	13.0084	12	10	11	10	2.31707	0.1771		0.0902124	0.985451	-0.0226722		0.076022	0.978221	0.0237065		2.84384	0.0700741	0.336568		0.163738	1	0.0463787		3.16293	0.0262727	0.359241	+	1.94452	0.338711	0.312862		cilium assembly;insulin receptor signaling pathway;ion transmembrane transport;neutrophil degranulation;protein localization to cilium;regulation of macroautophagy;transferrin transport	proton-transporting ATPase activity, rotational mechanism	cytosol;extracellular exosome;lysosomal membrane;membrane;plasma membrane;proton-transporting V-type ATPase complex;specific granule membrane	Collecting duct acid secretion;Epithelial cell signaling in Helicobacter pylori infection;Human papillomavirus infection;Metabolic pathways;mTOR signaling pathway;Oxidative phosphorylation;Phagosome;Rheumatoid arthritis;Synaptic vesicle cycle;Vibrio cholerae infection	Insulin receptor recycling;Ion channel transport;Neutrophil degranulation;ROS, RNS production in phagocytes;Transferrin endocytosis and recycling	13.3111	13.881	13.4998
P14618	Pyruvate kinase PKM	PKM	20.8589	21.0521	20.7559	20.2533	20.7634	20.9679	20.7495	20.2556	12	10	11	10	2.21838	0.17764		0.457272	1	-0.193188		0.207468	0.954101	0.102964		1.97433	0.192099	0.605623		0.729829	1	0.296151		2.65587	0.0644638	0.79881		1.40648	0.487597	0.502659		animal organ regeneration;canonical glycolysis;cellular response to insulin stimulus;glycolytic process;liver development;neutrophil degranulation;positive regulation of sprouting angiogenesis;programmed cell death;protein homotetramerization;response to gravity;response to hypoxia;response to muscle inactivity;response to nutrient;skeletal muscle tissue regeneration	ADP binding;ATP binding;cadherin binding;identical protein binding;kinase activity;magnesium ion binding;MHC class II protein complex binding;potassium ion binding;pyruvate kinase activity;RNA binding;thyroid hormone binding	cilium;collagen-containing extracellular matrix;cytoplasm;cytosol;extracellular exosome;extracellular region;extracellular vesicle;ficolin-1-rich granule lumen;mitochondrion;myelin sheath;nucleus;pyruvate kinase complex;secretory granule lumen;vesicle	Biosynthesis of amino acids;Carbon metabolism;Central carbon metabolism in cancer;Glucagon signaling pathway;Glycolysis / Gluconeogenesis;Human papillomavirus infection;Metabolic pathways;Purine metabolism;Pyruvate metabolism;Type II diabetes mellitus;Viral carcinogenesis	Glycolysis;Neutrophil degranulation	20.5209	20.8894	20.4013
P49137	MAP kinase-activated protein kinase 2	MAPKAPK2	13.1309	13.0057	13.3293	12.9448	13.1622	12.9679	13.3385	12.9498	12	10	11	10	2.27087	0.178182		0.737116	0.978814	0.125147		0.956997	0.917608	-0.198412		1.44033	0.321396	0.186082		1.6723	0.768905	-0.323559		0.26755	0.847424	0.0609347		2.20406	0.304462	0.384493		3'-UTR-mediated mRNA stabilization;activation of MAPK activity;cellular response to DNA damage stimulus;cellular response to vascular endothelial growth factor stimulus;inflammatory response;inner ear development;intracellular signal transduction;leukotriene metabolic process;macropinocytosis;MAPK cascade;p38MAPK cascade;peptidyl-serine phosphorylation;positive regulation of tumor necrosis factor…	ATP binding;calcium-dependent protein serine/threonine kinase activity;calmodulin binding;calmodulin-dependent protein kinase activity;mitogen-activated protein kinase binding;protein kinase activity;protein serine/threonine kinase activity	centrosome;cytoplasm;cytosol;extracellular exosome;nucleoplasm;nucleus	Cellular senescence;C-type lectin receptor signaling pathway;Kaposi sarcoma-associated herpesvirus infection;MAPK signaling pathway;Neurotrophin signaling pathway;VEGF signaling pathway;Viral carcinogenesis	activated TAK1 mediates p38 MAPK activation;Butyrate Response Factor 1 (BRF1) binds and destabilizes mRNA;CREB phosphorylation;Oxidative Stress Induced Senescence;p38MAPK events;Regulation of HSF1-mediated heat shock response;Synthesis of Leukotrienes (LT) and Eoxins (EX);Tristetraprolin (TTP, ZFP36) binds and destabilizes mRNA;VEGFA-VEGFR2 Pathway	13.2234	13.19	12.964
Q53EU6	Glycerol-3-phosphate acyltransferase 3	GPAT3	12.9276	12.9106	12.3876	13.0003	12.895	12.9771	12.4893	13.1782	12	10	11	10	2.21938	0.178869		0.0404035	0.988257	0.0170236		1.84563	0.891917	0.53998		0.185077	0.895126	-0.0727192		1.70502	0.759026	0.522956		0.223993	0.875981	-0.0897428		2.03846	0.3208	-0.612699		CDP-diacylglycerol biosynthetic process;phosphatidic acid biosynthetic process;regulation of TOR signaling;triglyceride biosynthetic process	1-acylglycerol-3-phosphate O-acyltransferase activity;glycerol-3-phosphate O-acyltransferase activity;sn-1-glycerol-3-phosphate C16:0-DCA-CoA acyl transferase activity	endoplasmic reticulum;endoplasmic reticulum membrane;integral component of membrane	Glycerolipid metabolism;Glycerophospholipid metabolism;Metabolic pathways	Synthesis of PA	13.2456	12.9406	12.8493
Q96FQ6	Protein S100-A16	S100A16	11.741	12.79	12.3238	11.8064	11.7782	12.8364	12.3704	11.9487	12	10	9	8	2.22082	0.180041		2.21341	0.72272	-1.04903		1.14521	0.951718	-0.582823		0.0718005	0.956044	-0.0654027		1.02094	0.904496	0.466204		2.32822	0.101676	0.983624		1.20414	0.53846	0.51742		response to calcium ion	calcium ion binding;protein homodimerization activity;RNA binding	cytosol;extracellular exosome;extracellular space;nucleolus;plasma membrane			12.1578	11.3083	13.2677
O00418	Eukaryotic elongation factor 2 kinase	EEF2K	12.8819	12.7474	12.7494	12.3001	12.9153	12.7779	12.6847	12.2613	12	10	11	10	2.22309	0.18099		0.692762	0.995751	0.134503		0.32935	0.955764	0.132482		2.86635	0.0689057	0.581846		0.00396784	0.997229	-0.00202175		2.10168	0.120637	0.447343		1.38427	0.491015	0.449365		cellular response to anoxia;cellular response to brain-derived neurotrophic factor stimulus;cellular response to calcium ion;cellular response to cAMP;cellular response to insulin stimulus;negative regulation of apoptotic process;positive regulation of dendritic spine morphogenesis;positive regulation of endocytosis;positive regulation of synapse assembly;protein autophosphorylation;regulation of…	ATP binding;calcium ion binding;calmodulin binding;elongation factor-2 kinase activity;protein kinase activity;translation factor activity, RNA binding	cytoplasm;cytosol;dendritic spine;postsynaptic density	AMPK signaling pathway;Oxytocin signaling pathway	mTORC1-mediated signalling	12.5036	13.2477	12.751
A8MZF0	Proline-rich protein 33	PRR33	14.9074	14.8008	14.6199	14.3349	15.0222	14.8447	14.6535	14.3918	12	10	11	10	2.22457	0.182458		0.282465	0.986734	0.106634		1.50847	0.923259	0.287567		2.3885	0.118125	0.572502		0.564884	1	0.180933		1.5293	0.251856	0.465869		0.965532	0.599542	0.284935							15.0615	15.2698	14.5529
P12277	Creatine kinase B-type	CKB	20.276	19.8819	19.74	20.6135	20.2797	19.9299	19.9292	20.6971	12	10	11	10	2.25556	0.183056		1.04082	0.893396	0.394083		1.13075	0.948362	0.535956		0.915582	0.488115	-0.337524		0.211627	1	0.141873		2.73792	0.0561935	-0.731607		2.32221	0.287317	-0.87348		cellular chloride ion homeostasis;cerebellum development;creatine metabolic process;substantia nigra development	ATP binding;creatine kinase activity;ubiquitin protein ligase binding	cytosol;dendrite;extracellular exosome;extracellular space;myelin sheath;neuronal cell body;nucleus	Arginine and proline metabolism;Metabolic pathways	Creatine metabolism	20.2804	20.1967	18.9092
Q16795	NADH dehydrogenase [ubiquinone] 1 alpha subcomplex subunit 9, mitochondrial	NDUFA9	19.3072	19.0894	18.9013	19.5887	19.2147	19.3081	18.8535	19.5801	12	10	11	10	2.23175	0.183064		0.469336	1	0.217882		1.70699	1	0.405913		1.43054	0.323773	-0.281444		0.347694	1	0.188032		1.36096	0.306491	-0.499325		3.26857	0.297	-0.687357		circadian rhythm;mitochondrial electron transport, NADH to ubiquinone;mitochondrial respiratory chain complex I assembly;response to glucose;sodium ion transport;ubiquinone-6 biosynthetic process	coenzyme binding;NADH dehydrogenase (ubiquinone) activity;NADH dehydrogenase activity;protein-containing complex binding	mitochondrial matrix;mitochondrial membrane;mitochondrial respiratory chain complex I;mitochondrion;nucleoplasm;nucleus	Alzheimer disease;Huntington disease;Metabolic pathways;Non-alcoholic fatty liver disease (NAFLD);Oxidative phosphorylation;Parkinson disease;Retrograde endocannabinoid signaling;Thermogenesis	Complex I biogenesis;Respiratory electron transport	19.9018	19.0453	19.3275
Q96RQ3	Methylcrotonoyl-CoA carboxylase subunit alpha, mitochondrial	MCCC1	14.7412	14.2907	14.5431	14.9985	14.6553	14.2165	14.6614	15.0242	12	10	11	10	2.22595	0.183411		2.43853	0.707467	0.450422		0.460206	0.957646	0.198032		0.734248	0.569455	-0.257339		0.706616	1	-0.25239		3.06585	0.0302979	-0.70776	+	1.23542	0.524983	-0.45537		biotin metabolic process;leucine catabolic process;protein heterooligomerization	ATP binding;biotin binding;biotin carboxylase activity;metal ion binding;methylcrotonoyl-CoA carboxylase activity	3-methylcrotonyl-CoA carboxylase complex, mitochondrial;cytosol;methylcrotonoyl-CoA carboxylase complex;mitochondrial matrix;mitochondrion	Metabolic pathways;Valine, leucine and isoleucine degradation	Biotin transport and metabolism;Branched-chain amino acid catabolism;Defective HLCS causes multiple carboxylase deficiency	15.1474	14.8595	14.2669
Q9NUB1	Acetyl-coenzyme A synthetase 2-like, mitochondrial	ACSS1	15.0581	15.0157	15.0917	15.823	15.126	15.1423	15.293	15.8618	12	10	11	10	2.23842	0.184348		0.0640866	0.988456	0.0423374		0.0461611	0.988011	-0.0336333		2.52535	0.0959529	-0.764902		0.118124	1	-0.0759707		2.95185	0.0364615	-0.807239	+	2.26587	0.293478	-0.731269		acetate biosynthetic process;acetyl-CoA biosynthetic process;acetyl-CoA biosynthetic process from acetate;ethanol oxidation;propionate biosynthetic process	acetate-CoA ligase activity;AMP binding;ATP binding	mitochondrial matrix	Carbon metabolism;Glycolysis / Gluconeogenesis;Glyoxylate and dicarboxylate metabolism;Metabolic pathways;Propanoate metabolism;Pyruvate metabolism	Ethanol oxidation	15.1458	14.953	13.7158
Q86WU2	Probable D-lactate dehydrogenase, mitochondrial	LDHD	15.284	15.282	15.3233	15.9468	15.2578	15.235	15.4729	15.9899	12	10	11	10	2.23236	0.184817		0.00318286	0.997874	0.00195022		0.0747014	0.978991	-0.039295		2.5209	0.0947126	-0.662879		0.0707257	1	-0.0412453		2.18713	0.116061	-0.664829		2.23841	0.300917	-0.623584		lactate catabolic process	D-lactate dehydrogenase (cytochrome) activity;D-lactate dehydrogenase activity;FAD binding;flavin adenine dinucleotide binding	mitochondrial inner membrane;mitochondrion	Metabolic pathways;Pyruvate metabolism	Mitochondrial protein import	15.213	15.4873	14.3977
O95396	Adenylyltransferase and sulfurtransferase MOCS3	MOCS3	11.8169	11.8244	11.8888	11.4074	11.7441	11.7197	11.8081	11.4447	12	10	11	9	2.24086	0.185451		0.0210361	0.992701	-0.00753902		0.20783	0.954135	-0.0718911		3.29426	0.04	0.409445	+	0.161393	1	-0.064352		2.45432	0.0833478	0.416984		2.47895	0.245091	0.481336		enzyme active site formation via cysteine modification to L-cysteine persulfide;molybdopterin cofactor biosynthetic process;Mo-molybdopterin cofactor biosynthetic process;protein urmylation;tRNA thio-modification;tRNA wobble position uridine thiolation;tRNA wobble uridine modification	ATP binding;metal ion binding;molybdopterin-synthase adenylyltransferase activity;molybdopterin-synthase sulfurtransferase activity;nucleotidyltransferase activity;sulfurtransferase activity;thiosulfate sulfurtransferase activity;URM1 activating enzyme activity	cytoplasm;cytosol	Sulfur relay system	Molybdenum cofactor biosynthesis	12.2638	12.0463	11.7361
Q13508	Ecto-ADP-ribosyltransferase 3	ART3	14.7606	14.3853	14.4754	14.0449	14.816	14.3548	14.2211	13.9488	12	10	11	10	2.19525	0.185941		2.34508	0.634286	0.375271		0.675183	0.930167	0.285223		3.30268	0.0416	0.715662	+	0.161458	1	-0.0900485		1.24714	0.352347	0.340391		1.00897	0.585886	0.430439		peptidyl-arginine ADP-ribosylation;protein ADP-ribosylation	NAD(P)+-protein-arginine ADP-ribosyltransferase activity;NAD+ ADP-ribosyltransferase activity	anchored component of membrane;extracellular exosome;extracellular region;intrinsic component of plasma membrane;plasma membrane		Post-translational modification: synthesis of GPI-anchored proteins	14.9744	14.59	14.94
Q9BYN8	28S ribosomal protein S26, mitochondrial	MRPS26	15.2653	15.3166	14.795	15.1621	15.2175	15.4112	14.9284	15.2836	12	10	11	9	2.24292	0.186178		0.135025	0.985259	-0.0512789		2.08735	0.843	0.470338		0.335836	0.805346	0.103199		2.3096	0.701778	0.521617		0.537035	0.696944	0.154478		1.54083	0.434061	-0.367139		DNA damage response, detection of DNA damage;mitochondrial translational elongation;mitochondrial translational termination	RNA binding	mitochondrial inner membrane;mitochondrial small ribosomal subunit;mitochondrion;nucleoplasm		Mitochondrial translation elongation;Mitochondrial translation initiation;Mitochondrial translation termination	15.2381	14.9134	14.9713
P07738	Bisphosphoglycerate mutase	BPGM	15.0321	14.8224	14.601	14.0416	14.6879	14.6791	14.7523	14.0595	12	10	11	10	2.18433	0.187107		0.388586	1	0.20975		0.815822	0.940468	0.431075		2.79895	0.0726897	0.990557		0.364598	1	0.221325		2.16696	0.118971	0.780807		1.13376	0.550398	0.559482		canonical glycolysis;carbohydrate metabolic process;erythrocyte development;respiratory gaseous exchange	bisphosphoglycerate mutase activity;hydrolase activity;phosphoglycerate mutase activity	cytosol;extracellular exosome	Glycine, serine and threonine metabolism;Glycolysis / Gluconeogenesis;Metabolic pathways	Glycolysis	14.5023	15.6858	15.015
Q9HCL2	Glycerol-3-phosphate acyltransferase 1, mitochondrial	GPAM	11.2818	10.9892	10.7149	11.2996	11.252	11.0108	10.7953	11.4224	12	8	10	10	2.1849	0.188588		1.69713	0.79547	0.292544		1.91126	0.934564	0.566885		0.0385113	0.97428	-0.0178579		0.723824	1	0.274342		1.04742	0.44516	-0.310401		1.67278	0.396727	-0.584743		acyl-CoA metabolic process;CDP-diacylglycerol biosynthetic process;defense response to virus;fatty acid homeostasis;fatty acid metabolic process;glycerol-3-phosphate metabolic process;interleukin-2 secretion;negative regulation of activation-induced cell death of T cells;phosphatidic acid biosynthetic process;phospholipid biosynthetic process;phospholipid homeostasis;positive regulation of activa…	glycerol-3-phosphate O-acyltransferase activity;sn-1-glycerol-3-phosphate C16:0-DCA-CoA acyl transferase activity	integral component of membrane;mitochondrial membrane;mitochondrial outer membrane;plasma membrane	Glycerolipid metabolism;Glycerophospholipid metabolism;Metabolic pathways	Activation of gene expression by SREBF (SREBP);Estrogen-dependent gene expression;RUNX1 regulates estrogen receptor mediated transcription;Synthesis of PA;Triglyceride biosynthesis	11.6175	10.8971	11.0756
Q5T749	Keratinocyte proline-rich protein	KPRP	14.8962	16.9109	15.7202	15.0888	15.1148	16.9201	15.7513	14.5189	11	9	8	9	2.15742	0.190916		2.86212	0.642	-2.01469		0.994846	0.914705	-0.824044		0.108025	0.938944	-0.192619		1.56932	0.771222	1.19065		1.73919	0.193382	1.82207		0.464699	0.787762	0.631425				cytoplasm;extracellular exosome			15.4949	13.5925	15.9798
Q86TV6	Tetratricopeptide repeat protein 7B	TTC7B	12.2942	12.5298	12.002	11.8012	12.3619	12.348	12.0745	11.7467	9	7	7	8	2.1595	0.191925		0.750142	0.976795	-0.235561		0.811679	0.932253	0.292243		1.56124	0.291313	0.493055		1.46135	0.825727	0.527804		2.19723	0.115845	0.728616		0.374204	0.82752	0.200812		phosphatidylinositol phosphorylation;protein localization to plasma membrane		cytosol;plasma membrane			12.5803	12.0965	NaN
Q14515	SPARC-like protein 1	SPARCL1	12.8531	12.8176	12.6053	12.4896	12.847	12.9111	12.5968	12.4728	12	10	11	10	2.16753	0.192038		0.13061	0.986023	0.0355543		1.3203	0.979826	0.247816		2.91873	0.0643265	0.363541		0.94778	0.931801	0.212261		2.11221	0.121237	0.327986		0.460084	0.787312	0.115725		cellular protein metabolic process;post-translational protein modification;signal transduction;synaptic membrane adhesion	calcium ion binding;collagen binding;extracellular matrix binding	collagen-containing extracellular matrix;endoplasmic reticulum lumen;extracellular region;extracellular space;glutamatergic synapse		Post-translational protein phosphorylation;Regulation of Insulin-like Growth Factor (IGF) transport and uptake by Insulin-like Growth Factor Binding Proteins (IGFBPs)	12.6434	12.8966	13.0381
Q52LJ0	Protein FAM98B	FAM98B	13.6235	13.7489	13.7736	13.3772	13.6268	13.747	13.8121	13.3411	9	6	6	7	2.16072	0.193257		0.546556	0.99097	-0.125314		0.669465	0.919309	-0.15009		1.6007	0.283235	0.246339		0.0715328	0.999813	-0.024776		2.10279	0.121154	0.371653		2.20186	0.294296	0.396429		positive regulation of cell proliferation;positive regulation of gene expression;protein methylation	identical protein binding;protein methyltransferase activity;RNA binding	cytoplasm;intracellular membrane-bounded organelle;nucleoplasm;nucleus;tRNA-splicing ligase complex		tRNA processing in the nucleus	NaN	13.2673	NaN
Q9NPC6	Myozenin-2	MYOZ2	18.0799	17.9185	18.3255	18.7456	17.9032	17.8256	18.2884	18.5661	12	10	11	10	2.13954	0.193273		0.293808	0.988474	0.161426		0.493251	0.957082	-0.245627		1.94905	0.200873	-0.665656		1.14922	0.912782	-0.407053		3.04344	0.03016	-0.827082	+	1.21589	0.536505	-0.420029		negative regulation of calcineurin-NFAT signaling cascade;negative regulation of transcription by RNA polymerase II;sarcomere organization;skeletal muscle fiber adaptation;skeletal muscle tissue development	actin binding;FATZ binding;protein phosphatase 2B binding;telethonin binding	actin cytoskeleton;sarcomere;Z disc			18.1643	18.5474	17.5737
Q8N283	Ankyrin repeat domain-containing protein 35	ANKRD35	12.4714	12.4741	12.7776	12.3164	12.5378	12.43	12.8291	12.3558	12	10	11	9	2.14101	0.194495		0.00621954	0.997744	-0.00270435		2.02179	0.768556	-0.306238		0.775997	0.54521	0.154983		1.3072	0.858053	-0.303533		0.545564	0.694899	0.157688		3.82902	0.146	0.461221							12.2505	12.3208	12.8122
A1L0T0	Acetolactate synthase-like protein	ILVBL	13.8016	13.9455	13.3448	13.9271	13.7828	14.0749	13.5266	13.9565	12	10	11	10	2.14237	0.195741		0.404716	1	-0.143866		1.51665	0.939731	0.456824		0.42247	0.759812	-0.125509		1.82971	0.743862	0.60069		0.0358092	0.985471	0.0183572		1.93276	0.345802	-0.582333			magnesium ion binding;thiamine pyrophosphate binding;transferase activity	integral component of membrane;membrane			14.2824	13.9255	13.8014
O15067	Phosphoribosylformylglycinamidine synthase	PFAS	13.908	14.0788	14.0378	13.4275	14.0918	14.0967	14.0335	13.3532	12	10	11	10	2.12716	0.197333		0.424156	1	-0.170725		0.283208	0.961255	-0.129737		1.2631	0.370801	0.480564		0.13567	1	0.0409874		2.58203	0.0699221	0.651289		2.30794	0.282791	0.610302		anterior head development;'de novo' IMP biosynthetic process;glutamine metabolic process;purine ribonucleoside monophosphate biosynthetic process;response to drug	ATP binding;metal ion binding;phosphoribosylformylglycinamidine synthase activity	cytoplasm;cytosol;extracellular exosome	Metabolic pathways;Purine metabolism	Purine ribonucleoside monophosphate biosynthesis	14.0266	13.8871	14.0759
P07437	Tubulin beta chain	TUBB	18.4834	18.4085	18.5896	18.7416	18.4383	18.4202	18.5909	18.6901	12	10	11	10	2.1071	0.199235		0.312386	0.987602	0.0748947		0.5102	0.94731	-0.106175		1.60856	0.280905	-0.258176		1.73073	0.814882	-0.18107		3.47481	0.0190667	-0.333071	+	1.38819	0.492156	-0.152001		cell division;cellular process;ciliary basal body-plasma membrane docking;cytoskeleton-dependent intracellular transport;G2/M transition of mitotic cell cycle;microtubule cytoskeleton organization;microtubule-based process;mitotic cell cycle;natural killer cell mediated cytotoxicity;neutrophil degranulation;regulation of G2/M transition of mitotic cell cycle;regulation of synapse organization;spi…	GTP binding;GTPase activating protein binding;GTPase activity;MHC class I protein binding;protein domain specific binding;protein-containing complex binding;structural constituent of cytoskeleton;structural molecule activity;ubiquitin protein ligase binding	azurophil granule lumen;cell body;cytoplasm;cytoplasmic ribonucleoprotein granule;cytoskeleton;extracellular exosome;extracellular region;membrane raft;microtubule;nuclear envelope lumen;nucleus	Gap junction;Pathogenic Escherichia coli infection;Phagosome	Anchoring of the basal body to the plasma membrane;AURKA Activation by TPX2;Loss of Nlp from mitotic centrosomes;Loss of proteins required for interphase microtubule organization from the centrosome;Neutrophil degranulation;Recruitment of mitotic centrosome proteins and complexes;Recruitment of NuMA to mitotic centrosomes;Regulation of PLK1 Activity at G2/M Transition	18.1015	18.7105	18.17
A5YM72	Carnosine synthase 1	CARNS1	13.6429	13.9325	13.7252	13.0552	13.7146	14.0495	13.7586	13.2171	12	10	11	10	2.10404	0.199276		0.845871	0.966395	-0.28961		0.132621	0.97472	-0.0822717		1.35777	0.340314	0.587721		0.477403	1	0.207339		2.51639	0.0751163	0.877331		1.52868	0.429709	0.669992		carnosine biosynthetic process;histidine catabolic process	ATP binding;ATPase activity;carnosine synthase activity;FMN binding;homocarnosine synthase activity;metal ion binding	cytosol	Arginine and proline metabolism;beta-Alanine metabolism;Histidine metabolism;Metabolic pathways	Histidine catabolism	12.8994	14.0537	13.7547
Q14008	Cytoskeleton-associated protein 5	CKAP5	13.1478	13.0182	12.8181	12.9013	13.0393	13.0501	12.8511	12.866	12	10	11	10	2.11282	0.200425		0.636271	0.967066	0.129563		2.29529	0.728421	0.329648		1.48768	0.313337	0.246454		1.6463	0.7656	0.200085		0.735389	0.582762	0.116891		0.479385	0.782398	-0.0831941		cell division;centrosome cycle;centrosome duplication;ciliary basal body-plasma membrane docking;establishment or maintenance of microtubule cytoskeleton polarity;G2/M transition of mitotic cell cycle;microtubule depolymerization;microtubule polymerization;regulation of G2/M transition of mitotic cell cycle;RNA transport;spindle organization	cadherin binding;microtubule plus-end binding	centrosome;condensed chromosome kinetochore;cytosol;kinetochore;membrane;nucleolus;plasma membrane;protein-containing complex;spindle pole		Amplification of signal from unattached kinetochores via a MAD2 inhibitory signal;Anchoring of the basal body to the plasma membrane;AURKA Activation by TPX2;Loss of Nlp from mitotic centrosomes;Loss of proteins required for interphase microtubule organization from the centrosome;Mitotic Prometaphase;Recruitment of mitotic centrosome proteins and complexes;Recruitment of NuMA to mitotic centrosom…	13.0318	12.8543	13.0468
Q8NDH3	Probable aminopeptidase NPEPL1	NPEPL1	15.3631	15.5047	15.2901	15.0273	15.3327	15.4646	15.2401	15.0025	12	10	11	10	2.10713	0.200982		0.888344	0.947192	-0.141654		0.194505	0.954853	0.0729966		2.94148	0.0637447	0.335758		0.712489	1	0.21465		3.9713	0.0101176	0.477411	+	0.938968	0.609103	0.262761			aminopeptidase activity;manganese ion binding;metalloexopeptidase activity	cytoplasm;nucleus			15.2899	15.2478	15.3805
P43490	Nicotinamide phosphoribosyltransferase	NAMPT	14.9736	15.5434	15.0393	15.1083	14.9478	15.5329	15.117	15.0151	12	10	11	10	2.11388	0.201464		2.72813	0.585778	-0.569765		0.136512	0.974496	-0.0657254		0.331695	0.807143	-0.134745		2.52168	0.7368	0.504039		2.25789	0.109162	0.43502		0.15842	0.929325	-0.0690196		aging;cell-cell signaling;cellular response to amyloid-beta;cellular response to ionizing radiation;cellular response to oxygen-glucose deprivation;circadian regulation of gene expression;circadian rhythm;female pregnancy;microglial cell activation;NAD biosynthesis via nicotinamide riboside salvage pathway;negative regulation of autophagy;negative regulation of cellular senescence;neuron death;po…	cytokine activity;drug binding;identical protein binding;nicotinamide phosphoribosyltransferase activity;nicotinate-nucleotide diphosphorylase (carboxylating) activity;protein homodimerization activity	cell junction;cytosol;extracellular exosome;nuclear speck;plasma membrane	Metabolic pathways;Nicotinate and nicotinamide metabolism;NOD-like receptor signaling pathway	BMAL1:CLOCK,NPAS2 activates circadian gene expression;Nicotinamide salvaging	14.835	15.0666	15.2359
Q06033	Inter-alpha-trypsin inhibitor heavy chain H3	ITIH3	13.3123	13.0822	13.0119	13.5394	13.2576	13.1066	13.2294	13.5497	10	7	8	9	2.09313	0.201593		0.876238	0.960773	0.23011		0.883979	0.936803	0.300405		1.40248	0.333771	-0.227084		0.129573	1	0.0702942		2.0001	0.141586	-0.457194		1.75533	0.366933	-0.527488		hyaluronan metabolic process;platelet degranulation	endopeptidase inhibitor activity;serine-type endopeptidase inhibitor activity	extracellular exosome;extracellular region;platelet dense granule lumen		Platelet degranulation	13.5936	13.0037	13.1785
P16157	Ankyrin-1	ANK1	15.8291	15.2184	14.92	14.9957	16.1009	14.95	14.9006	15.1352	12	10	11	10	2.09521	0.202222		1.26219	0.912135	0.610669		2.49134	0.846	0.90907		1.93011	0.206762	0.833432		0.567944	1	0.298401		0.341504	0.807798	0.222763		0.109212	0.946942	-0.0756382		cytoskeleton organization;endoplasmic reticulum to Golgi vesicle-mediated transport;exocytosis;maintenance of epithelial cell apical/basal polarity;positive regulation of organelle organization;protein localization to plasma membrane;signal transduction	ATPase binding;cytoskeletal adaptor activity;enzyme binding;ion channel binding;protein phosphatase binding;spectrin binding;structural constituent of cytoskeleton;structural molecule activity	axolemma;axon initial segment;basolateral plasma membrane;cytoplasmic side of plasma membrane;cytoskeleton;cytosol;M band;membrane;nucleus;plasma membrane;postsynaptic membrane;sarcolemma;sarcoplasmic reticulum;spectrin-associated cytoskeleton;Z disc	Proteoglycans in cancer	CHL1 interactions;COPI-mediated anterograde transport;Interaction between L1 and Ankyrins;Neurofascin interactions;NrCAM interactions	15.1551	16.3183	15.7686
Q9BRX8	Peroxiredoxin-like 2A	PRXL2A	15.9312	15.5232	15.5254	16.0041	15.9608	15.5311	15.6367	16.0624	12	10	11	10	2.05715	0.205683		2.20702	0.707077	0.408007		1.25768	1	0.405881		0.230054	0.874715	-0.0728365		0.0036135	0.997478	-0.0021262		2.48414	0.0798636	-0.480844		1.5151	0.430404	-0.478718		oxidation-reduction process;regulation of osteoclast differentiation	antioxidant activity	cytoplasm;extracellular region			16.4258	15.8052	15.5953
P05023	Sodium/potassium-transporting ATPase subunit alpha-1	ATP1A1	13.7427	14.0599	13.9882	14.2893	13.7895	14.0116	13.9989	14.2192	12	10	11	10	2.07211	0.206843		1.35146	0.873356	-0.317219		0.93196	0.92937	-0.245507		2.67618	0.0810286	-0.546576		0.196932	1	0.0717122		0.820217	0.549004	-0.229357		1.17083	0.546055	-0.301069		ATP hydrolysis coupled proton transport;cardiac muscle cell action potential involved in contraction;cell communication by electrical coupling involved in cardiac conduction;cellular potassium ion homeostasis;cellular response to mechanical stimulus;cellular response to steroid hormone stimulus;cellular sodium ion homeostasis;membrane hyperpolarization;membrane repolarization;membrane repolarizat…	ADP binding;ankyrin binding;ATP binding;chaperone binding;phosphatase activity;phosphatidylinositol 3-kinase binding;potassium ion binding;protein domain specific binding;protein kinase binding;sodium ion binding;sodium:potassium-exchanging ATPase activity;steroid hormone binding	apical plasma membrane;basolateral plasma membrane;caveola;endoplasmic reticulum;endosome;extracellular exosome;extracellular vesicle;Golgi apparatus;integral component of membrane;intercalated disc;melanosome;membrane;myelin sheath;plasma membrane;postsynaptic density;protein-containing complex;sarcolemma;sodium:potassium-exchanging ATPase complex;T-tubule	Adrenergic signaling in cardiomyocytes;Aldosterone synthesis and secretion;Aldosterone-regulated sodium reabsorption;Bile secretion;cAMP signaling pathway;Carbohydrate digestion and absorption;Cardiac muscle contraction;cGMP-PKG signaling pathway;Endocrine and other factor-regulated calcium reabsorption;Gastric acid secretion;Insulin secretion;Mineral absorption;Pancreatic secretion;Protein diges…	Ion homeostasis;Ion transport by P-type ATPases	13.6937	13.1951	13.9768
Q96I99	Succinate--CoA ligase [GDP-forming] subunit beta, mitochondrial	SUCLG2	16.2739	16.2752	16.1142	16.7832	16.2932	16.2517	15.8128	16.6812	12	10	11	10	2.06519	0.207154		0.00335889	0.997759	-0.00138451		0.330423	0.955617	0.159671		2.19385	0.142047	-0.509357		0.341401	1	0.161055		2.24578	0.108793	-0.507973		2.05237	0.314649	-0.669028		succinate metabolic process;succinyl-CoA metabolic process;tricarboxylic acid cycle	ATP binding;GDP binding;GTP binding;magnesium ion binding;protein heterodimerization activity;succinate-CoA ligase (ADP-forming) activity;succinate-CoA ligase (GDP-forming) activity	mitochondrial matrix;mitochondrion;plasma membrane;succinate-CoA ligase complex (GDP-forming)	Carbon metabolism;Citrate cycle (TCA cycle);Metabolic pathways;Propanoate metabolism	Citric acid cycle (TCA cycle)	16.6391	16.6243	15.7806
Q9Y2R9	28S ribosomal protein S7, mitochondrial	MRPS7	15.1957	15.2498	14.8678	15.245	15.1723	15.3252	15.0072	15.2552	12	10	11	10	2.05723	0.207264		0.142762	0.988561	-0.0540978		2.70571	1	0.327897		0.22719	0.876436	-0.0493024		1.54643	0.786679	0.381995		0.010587	0.995503	0.00479536		2.72582	0.238222	-0.3772		mitochondrial translation;mitochondrial translational elongation;mitochondrial translational termination;ribosomal small subunit assembly;translation	mRNA binding;RNA binding;rRNA binding;structural constituent of ribosome	mitochondrial inner membrane;mitochondrial small ribosomal subunit	Ribosome	Mitochondrial translation elongation;Mitochondrial translation initiation;Mitochondrial translation termination	15.4534	15.0673	15.3259
Q96Q27	Ankyrin repeat and SOCS box protein 2	ASB2	13.9564	13.874	13.774	13.4564	13.9309	13.9782	13.8528	13.5482	12	10	11	10	2.06796	0.207738		0.223959	0.994336	0.0824051		0.802745	0.92698	0.182452		2.88479	0.0681569	0.500006		0.260441	1	0.100047		1.62277	0.226234	0.417601		1.40666	0.48936	0.317554		intracellular signal transduction;post-translational protein modification;protein ubiquitination;signal transduction;skeletal muscle cell differentiation		cytosol;ubiquitin ligase complex		Antigen processing: Ubiquitination & Proteasome degradation;Neddylation	13.9012	14.2773	14.1297
P23381	Tryptophan--tRNA ligase, cytoplasmic	WARS	15.9303	15.8018	16.0361	15.6113	16.0259	15.8959	16.0525	15.5921	12	10	11	10	2.07317	0.207767		0.514376	1	0.128467		0.572935	0.921766	-0.105863		1.62994	0.276652	0.318993		1.13669	0.887581	-0.23433		0.662128	0.624177	0.190526		2.35536	0.279692	0.424856		angiogenesis;negative regulation of cell proliferation;negative regulation of protein kinase activity;negative regulation of protein phosphorylation;positive regulation of gene expression;positive regulation of protein complex assembly;regulation of angiogenesis;regulation of protein ADP-ribosylation;translation;tRNA aminoacylation for protein translation;tryptophanyl-tRNA aminoacylation	ATP binding;kinase inhibitor activity;protein domain specific binding;protein homodimerization activity;protein kinase binding;tryptophan-tRNA ligase activity	cytoplasm;cytosol;extracellular exosome;nucleus;protein-containing complex	Aminoacyl-tRNA biosynthesis	Cytosolic tRNA aminoacylation	16.2657	16.0171	15.7091
P20020	Plasma membrane calcium-transporting ATPase 1	ATP2B1	14.3724	14.356	14.2326	13.7533	14.3752	14.4612	14.4072	13.7183	12	10	11	10	2.05742	0.208774		0.0369138	0.987094	0.0164975		0.305863	0.962049	0.139877		3.20427	0.0463529	0.619104	+	0.222185	1	0.12338		2.33915	0.10066	0.602607		1.34725	0.506137	0.479227		aging;brain development;calcium ion export across plasma membrane;cellular calcium ion homeostasis;cellular response to corticosterone stimulus;cellular response to vitamin D;ion transmembrane transport;neural retina development;regulation of cardiac conduction;regulation of cytosolic calcium ion concentration;response to cold	ATP binding;calcium ion transmembrane transporter activity;calcium-transporting ATPase activity;calcium-transporting ATPase activity involved in regulation of presynaptic cytosolic calcium ion concentration;calmodulin binding;metal ion binding;PDZ domain binding	apical plasma membrane;basolateral plasma membrane;cytoplasmic side of plasma membrane;dendritic spine membrane;extracellular exosome;GABA-ergic synapse;glutamatergic synapse;integral component of plasma membrane;integral component of presynaptic active zone membrane;membrane;membrane raft;neuronal cell body membrane;nucleus;plasma membrane	Adrenergic signaling in cardiomyocytes;Aldosterone synthesis and secretion;Calcium signaling pathway;cAMP signaling pathway;cGMP-PKG signaling pathway;Endocrine and other factor-regulated calcium reabsorption;Mineral absorption;Pancreatic secretion;Salivary secretion	Ion homeostasis;Ion transport by P-type ATPases;Reduction of cytosolic Ca++ levels	13.8764	14.4725	14.1443
O60260	E3 ubiquitin-protein ligase parkin	PRKN	13.8011	13.559	13.6478	13.2704	13.7489	13.6137	13.5871	13.453	11	8	10	9	2.07438	0.20884		1.06911	0.892997	0.242024		0.68896	0.928706	0.153258		1.96786	0.194061	0.530644		0.337258	1	-0.0887655		0.878221	0.517633	0.288621		1.33421	0.501744	0.377386		adult locomotory behavior;aggresome assembly;autophagy of mitochondrion;cellular protein catabolic process;cellular protein metabolic process;cellular response to dopamine;cellular response to manganese ion;cellular response to toxic substance;cellular response to unfolded protein;central nervous system development;dopamine metabolic process;dopamine uptake involved in synaptic transmission;ERAD …	actin binding;beta-catenin binding;chaperone binding;cullin family protein binding;DNA-binding transcription repressor activity, RNA polymerase II-specific;enzyme binding;F-box domain binding;G protein-coupled receptor binding;heat shock protein binding;histone deacetylase binding;Hsp70 protein binding;identical protein binding;kinase binding;PDZ domain binding;phospholipase binding;protein kinas…	aggresome;cytoplasm;cytosol;endoplasmic reticulum;Golgi apparatus;Lewy body;mitochondrion;neuron projection;nuclear speck;nucleus;Parkin-FBXW7-Cul1 ubiquitin ligase complex;perinuclear region of cytoplasm;presynapse;ubiquitin ligase complex	Mitophagy - animal;Parkinson disease;Protein processing in endoplasmic reticulum;Ubiquitin mediated proteolysis	Amyloid fiber formation;Antigen processing: Ubiquitination & Proteasome degradation;Josephin domain DUBs;Pink/Parkin Mediated Mitophagy	13.965	13.7489	14.2053
P55010	Eukaryotic translation initiation factor 5	EIF5	15.555	15.5174	15.5962	15.2842	15.5546	15.4081	15.5659	15.2483	12	10	11	10	2.03099	0.213612		0.156102	0.991526	0.0376051		0.194634	0.955361	-0.0412229		2.16748	0.146333	0.27075		0.371002	1	-0.078828		1.51505	0.257109	0.233145		2.5546	0.247111	0.311973		activation of GTPase activity;formation of translation preinitiation complex;regulation of translational initiation;translational initiation	cadherin binding;eukaryotic initiation factor eIF2 binding;GTP binding;GTPase activity;RNA binding;translation factor activity, RNA binding;translation initiation factor activity	cytoplasm;cytosol;plasma membrane	RNA transport	GTP hydrolysis and joining of the 60S ribosomal subunit;Ribosomal scanning and start codon recognition	15.1906	15.8056	15.3287
Q8TB45	DEP domain-containing mTOR-interacting protein	DEPTOR	13.8595	13.5952	13.7966	13.3411	13.8514	13.6131	13.8745	13.2818	12	10	11	10	2.0277	0.213877		1.04403	0.893888	0.264211		0.14286	0.976631	0.0628668		3.46437	0.0341667	0.518391	+	0.537286	1	-0.201344		1.07767	0.433031	0.25418		1.85617	0.35686	0.455524		intracellular signal transduction;negative regulation of cell size;negative regulation of protein kinase activity;negative regulation of TOR signaling;regulation of extrinsic apoptotic signaling pathway		intracellular	Autophagy - animal;mTOR signaling pathway		14.0861	13.7097	13.7284
P14209	CD99 antigen	CD99	11.5284	11.6741	13.3981	12.032	11.4951	11.6741	13.3981	11.9504	4	2	2	7	2.03369	0.214062		0.138458	0.986807	-0.145685		0.885265	0.939497	-1.8697		1.11273	0.416445	-0.503511		1.05899	0.89941	-1.72401		0.345915	0.80283	-0.357825		0.915537	0.598935	1.36619		cell adhesion;regulation of immune response		cytoplasm;focal adhesion;integral component of plasma membrane;plasma membrane	Cell adhesion molecules (CAMs);Leukocyte transendothelial migration	Cell surface interactions at the vascular wall;Immunoregulatory interactions between a Lymphoid and a non-Lymphoid cell	NaN	NaN	NaN
Q15154	Pericentriolar material 1 protein	PCM1	12.7594	12.598	12.9676	12.7408	12.7557	12.6412	12.9016	12.7389	12	10	11	10	2.03596	0.214551		0.841805	0.957649	0.1614		1.07546	0.890502	-0.208228		0.081619	0.950916	0.0186169		2.41478	0.649867	-0.369628		0.991176	0.474082	-0.142783		1.5509	0.429887	0.226844		centrosome cycle;ciliary basal body-plasma membrane docking;cilium assembly;cytoplasmic microtubule organization;G2/M transition of mitotic cell cycle;interkinetic nuclear migration;intraciliary transport involved in cilium assembly;microtubule anchoring;microtubule anchoring at centrosome;negative regulation of neurogenesis;neuron migration;neuronal stem cell population maintenance;non-motile ci…	identical protein binding	apical part of cell;centriolar satellite;centriole;centrosome;ciliary basal body;ciliary transition zone;cytoplasm;cytosol;membrane;nuclear membrane;pericentriolar material;protein-containing complex		Anchoring of the basal body to the plasma membrane;AURKA Activation by TPX2;Loss of Nlp from mitotic centrosomes;Loss of proteins required for interphase microtubule organization from the centrosome;Recruitment of mitotic centrosome proteins and complexes;Recruitment of NuMA to mitotic centrosomes;Regulation of PLK1 Activity at G2/M Transition	12.6042	12.7232	12.3827
Q9Y4E8	Ubiquitin carboxyl-terminal hydrolase 15	USP15	13.9192	14.0016	14.009	13.6793	13.9266	13.961	13.9406	13.6929	12	10	11	10	2.01782	0.216977		0.461987	1	-0.0823296		0.329172	0.955584	-0.0897276		2.19493	0.142889	0.239967		0.0221894	0.995805	-0.00739795		3.55046	0.0157143	0.322297	+	1.96982	0.336847	0.329694		BMP signaling pathway;histone H2B conserved C-terminal lysine deubiquitination;monoubiquitinated protein deubiquitination;pathway-restricted SMAD protein phosphorylation;protein deubiquitination;transforming growth factor beta receptor signaling pathway;ubiquitin-dependent protein catabolic process	cysteine-type endopeptidase activity;identical protein binding;SMAD binding;thiol-dependent ubiquitin-specific protease activity;thiol-dependent ubiquitinyl hydrolase activity;transforming growth factor beta receptor binding;ubiquitin modification-dependent histone binding	cytoplasm;cytosol;mitochondrion;nucleus	Mitophagy - animal	Downregulation of TGF-beta receptor signaling;Ub-specific processing proteases;UCH proteinases	13.7864	14.0085	13.5803
Q9UIC8	Leucine carboxyl methyltransferase 1	LCMT1	15.2173	15.3279	15.302	14.9775	15.2043	15.3532	15.3068	14.9368	12	10	11	10	2.00865	0.218977		0.673932	0.984691	-0.110591		0.340663	0.959092	-0.0847051		1.56467	0.291796	0.23987		0.0880486	1	0.0258859		2.61799	0.0663784	0.350461		1.82599	0.352308	0.324575		cellular protein modification process;C-terminal protein methylation;G2/M transition of mitotic cell cycle;negative regulation of protein complex assembly;protein methylation;regulation of apoptotic process;regulation of glucose metabolic process;regulation of mitotic cell cycle spindle assembly checkpoint	protein C-terminal carboxyl O-methyltransferase activity;protein C-terminal leucine carboxyl O-methyltransferase activity;S-adenosylmethionine-dependent methyltransferase activity	cytosol;nucleoplasm		Cyclin A/B1/B2 associated events during G2/M transition	15.0783	15.3797	14.928
Q8WVV4	Protein POF1B	POF1B	13.2618	14.8647	13.7945	13.8486	13.1397	15.0209	14.0819	13.7783	11	9	9	10	2.01168	0.219		2.81135	0.614286	-1.60296		0.493064	0.956764	-0.532757		0.656003	0.613176	-0.586862		1.62208	0.73448	1.0702		2.08946	0.121317	1.0161		0.0416509	0.983762	-0.0541049		actin cytoskeleton organization;actin filament organization;bicellular tight junction assembly;epithelial cell morphogenesis	actin filament binding	actin filament;adherens junction;bicellular tight junction;desmosome			14.0635	12.3396	15.0333
Q9GZR7	ATP-dependent RNA helicase DDX24	DDX24	10.4756	10.8538	10.6956	11.1647	10.5917	10.7791	10.6307	11.1839	5	4	8	6	1.98835	0.224353		0.772041	0.979917	-0.378246		0.702174	0.923593	-0.22003		3.02709	0.0597073	-0.689054		0.270032	1	0.158216		0.625063	0.639538	-0.310808		2.01531	0.323139	-0.469024		RNA metabolic process	ATP binding;RNA binding;RNA helicase activity	membrane;nucleolus			NaN	10.0726	NaN
Q12907	Vesicular integral-membrane protein VIP36	LMAN2	13.8008	13.9522	13.7283	14.015	13.8196	13.9223	13.6532	13.9811	12	10	11	10	1.99014	0.225126		0.911978	0.942606	-0.151367		0.369105	0.959006	0.0724931		1.52539	0.306987	-0.214189		1.76524	0.80654	0.223861		0.316363	0.819823	-0.0628213		2.5698	0.2568	-0.286682		endoplasmic reticulum organization;endoplasmic reticulum to Golgi vesicle-mediated transport;Golgi organization;positive regulation of phagocytosis;protein transport;retrograde vesicle-mediated transport, Golgi to endoplasmic reticulum	carbohydrate binding;heat shock protein binding;mannose binding;metal ion binding	cell surface;COPII-coated ER to Golgi transport vesicle;endoplasmic reticulum membrane;endoplasmic reticulum-Golgi intermediate compartment;endoplasmic reticulum-Golgi intermediate compartment membrane;extracellular exosome;extracellular space;Golgi apparatus;Golgi membrane;integral component of plasma membrane	Protein processing in endoplasmic reticulum	Cargo concentration in the ER;COPII-mediated vesicle transport	13.7496	13.6571	14.2148
P49184	Deoxyribonuclease-1-like 1	DNASE1L1	12.2099	12.1378	12.5187	11.9721	12.2717	12.1378	12.4627	11.9178	8	2	8	6	1.99216	0.225881		0.142022	0.988736	0.0721253		1.29959	0.982864	-0.308736		0.917889	0.488204	0.237778		0.808155	0.970669	-0.380861		0.359744	0.799539	0.165652		2.80195	0.256857	0.546513		DNA catabolic process;DNA catabolic process, endonucleolytic;DNA metabolic process;neutrophil degranulation	deoxyribonuclease activity;deoxyribonuclease I activity;DNA binding	endoplasmic reticulum;extracellular region;nucleus;specific granule lumen		Neutrophil degranulation	12.2074	12.3411	12.5974
P05997	Collagen alpha-2(V) chain	COL5A2	13.2621	13.3422	12.3831	12.6738	13.3317	13.2822	12.1618	12.7114	10	10	9	10	1.97902	0.22727		0.113103	0.988291	-0.080092		1.36285	0.963	0.878973		1.3925	0.334107	0.588297		1.62894	0.735714	0.959065		2.14537	0.11972	0.668389		0.355983	0.83504	-0.290676		cellular response to amino acid stimulus;collagen fibril organization;extracellular matrix organization;eye morphogenesis;negative regulation of endodermal cell differentiation;notochord development;ossification;skeletal system development;skin development	extracellular matrix structural constituent;extracellular matrix structural constituent conferring tensile strength;metal ion binding;SMAD binding	collagen trimer;collagen type V trimer;collagen-containing extracellular matrix;endoplasmic reticulum lumen;extracellular matrix;extracellular region;extracellular space	Protein digestion and absorption	Assembly of collagen fibrils and other multimeric structures;Collagen biosynthesis and modifying enzymes;Collagen chain trimerization;Collagen degradation;ECM proteoglycans;Extracellular matrix organization;Integrin cell surface interactions;MET activates PTK2 signaling;NCAM1 interactions;Non-integrin membrane-ECM interactions;Signaling by PDGF;Syndecan interactions	13.4307	NaN	13.4226
Q15111	Inactive phospholipase C-like protein 1	PLCL1	13.2479	13.2126	13.1117	12.8	13.1932	13.2138	13.0268	12.8831	12	10	11	10	1.95901	0.232629		0.128386	0.985254	0.0353509		0.399957	0.958069	0.136203		2.98675	0.0595556	0.447972		0.283582	1	0.100852		2.77886	0.0511333	0.412621		1.16461	0.546329	0.31177		gamma-aminobutyric acid signaling pathway;intracellular signal transduction;lipid metabolic process;negative regulation of cold-induced thermogenesis;positive regulation of receptor binding;regulation of peptidyl-serine phosphorylation;regulation of synaptic transmission, GABAergic	GABA receptor binding;inositol 1,4,5 trisphosphate binding;phosphatidylinositol phospholipase C activity;phospholipase C activity	cytoplasm;plasma membrane	GABAergic synapse		13.1916	13.7496	13.0604
Q9HCY8	Protein S100-A14	S100A14	12.1392	13.5086	12.2778	12.3819	12.3317	13.0757	12.2286	12.3831	9	9	8	9	1.96464	0.233188		1.67868	0.783864	-1.36934		0.134778	0.974567	-0.138535		0.260279	0.85146	-0.242648		1.74334	0.812667	1.2308		1.56986	0.240665	1.12669		0.157034	0.929542	-0.104113		apoptotic process;calcium ion homeostasis;defense response to bacterium;positive regulation of granulocyte chemotaxis;positive regulation of monocyte chemotaxis;response to lipopolysaccharide;toll-like receptor 4 signaling pathway	calcium ion binding;chemokine receptor binding	cell junction;cytosol;extracellular exosome;nuclear body;perinuclear region of cytoplasm;plasma membrane			12.3317	10.8305	13.9698
Q8NBQ5	Estradiol 17-beta-dehydrogenase 11	HSD17B11	11.0124	11.2092	11.2658	11.5146	10.9845	11.2053	11.2016	11.5519	7	7	8	8	1.95964	0.233928		0.850331	0.970723	-0.196831		1.58748	0.953535	-0.253373		2.20944	0.142623	-0.502206		0.18641	1	-0.0565422		1.0702	0.433234	-0.305375		0.928561	0.602348	-0.248833		androgen catabolic process;estrogen biosynthetic process	estradiol 17-beta-dehydrogenase activity;steroid dehydrogenase activity	cytoplasm;cytosol;extracellular region;lipid droplet		Estrogen biosynthesis	11.1403	10.8832	NaN
O60551	Glycylpeptide N-tetradecanoyltransferase 2	NMT2	11.5853	11.3625	11.8519	11.6911	11.4913	11.3141	11.6317	11.6906	12	9	11	10	1.95063	0.235489		1.09194	0.892502	0.222722		1.00034	0.91238	-0.266632		0.416448	0.762348	-0.10582		2.41248	0.61125	-0.489354		2.15162	0.119291	-0.328543		0.55375	0.743416	0.160812		intracellular transport of virus;N-terminal peptidyl-glycine N-myristoylation;regulation of rhodopsin mediated signaling pathway	glycylpeptide N-tetradecanoyltransferase activity	cytoplasm;cytosol;extrinsic component of membrane;Golgi apparatus;host cell;plasma membrane		Inactivation, recovery and regulation of the phototransduction cascade;Membrane binding and targetting of GAG proteins	11.4516	12.0899	11.2386
O75874	Isocitrate dehydrogenase [NADP] cytoplasmic	IDH1	16.4279	16.2877	16.2768	15.8868	16.5444	16.2954	16.2391	15.967	12	10	11	10	1.93511	0.237434		0.555575	0.990492	0.140216		0.399276	0.955191	0.151113		2.26296	0.136901	0.541111		0.0278703	0.996944	0.0108969		1.9089	0.154667	0.400894		1.34064	0.505773	0.389997		2-oxoglutarate metabolic process;female gonad development;glutathione metabolic process;glyoxylate cycle;isocitrate metabolic process;NADP metabolic process;NADPH regeneration;neutrophil degranulation;protein targeting to peroxisome;regulation of phospholipid biosynthetic process;regulation of phospholipid catabolic process;response to oxidative stress;response to steroid hormone;tricarboxylic ac…	(R)-2-hydroxyglutarate dehydrogenase activity;cadherin binding;identical protein binding;isocitrate dehydrogenase (NADP+) activity;magnesium ion binding;NAD binding;NADP binding;protein homodimerization activity;signaling receptor binding	cytoplasm;cytosol;extracellular exosome;extracellular region;ficolin-1-rich granule lumen;mitochondrion;peroxisomal matrix;peroxisome;secretory granule lumen;tertiary granule lumen	2-Oxocarboxylic acid metabolism;Biosynthesis of amino acids;Carbon metabolism;Central carbon metabolism in cancer;Citrate cycle (TCA cycle);Glutathione metabolism;Metabolic pathways;Peroxisome	Abnormal conversion of 2-oxoglutarate to 2-hydroxyglutarate;NADPH regeneration;Neutrophil degranulation;Peroxisomal protein import	15.9656	16.7627	15.7654
P26196	Probable ATP-dependent RNA helicase DDX6	DDX6	15.562	15.4831	15.4244	15.6371	15.5809	15.5309	15.3917	15.6405	12	10	11	10	1.93733	0.237944		0.621279	0.967867	0.0788577		1.36891	0.960438	0.13759		1.11548	0.416333	-0.0750557		0.314172	1	0.0587326		1.39802	0.292268	-0.153913		2.27244	0.295022	-0.212646		cytoplasmic mRNA processing body assembly;exonucleolytic nuclear-transcribed mRNA catabolic process involved in deadenylation-dependent decay;negative regulation of neuron differentiation;spermatid differentiation;stem cell population maintenance;viral RNA genome packaging	ATP binding;cadherin binding;helicase activity;protein domain specific binding;RNA binding;RNA helicase activity	cell-cell adherens junction;chromatoid body;concave side of sperm head;cytoplasm;cytoplasmic ribonucleoprotein granule;cytoplasmic stress granule;cytosol;heterochromatin;membrane;mitochondrion;nucleolus;nucleus;outer dense fiber;P-body;perinuclear region of cytoplasm;RISC complex;sperm annulus	RNA degradation	mRNA decay by 5' to 3' exoribonuclease	15.7018	15.6048	15.5232
Q9NX63	MICOS complex subunit MIC19	CHCHD3	17.6795	17.6695	17.5759	17.9547	17.722	17.668	17.6084	17.8455	12	10	11	10	1.93969	0.238434		0.0471394	0.987573	0.0100374		0.394043	0.951831	0.103609		1.80316	0.242933	-0.275176		0.356638	1	0.0935714		1.9443	0.146206	-0.285213		1.92522	0.341787	-0.378784		cristae formation;inner mitochondrial membrane organization;mitochondrial fusion;negative regulation of transcription by RNA polymerase II	DNA-binding transcription repressor activity, RNA polymerase II-specific;phosphatase binding;protein-containing complex scaffold activity	cytoplasm;extracellular exosome;MICOS complex;mitochondrial inner membrane;mitochondrion;nucleus		Cristae formation;Mitochondrial protein import	17.8271	17.5887	17.8934
P19012	Keratin, type I cytoskeletal 15	KRT15	12.6926	13.8653	12.6525	12.5088	12.6544	13.9756	12.6966	12.7542	8	9	8	9	1.94013	0.239831		1.80356	0.806032	-1.17274		0.0329927	0.990279	0.0400474		0.180795	0.894323	0.183788		1.74506	0.822092	1.21279		2.15411	0.119343	1.35653		0.127022	0.940387	0.143741		cornification;epidermis development;keratinization	scaffold protein binding;structural constituent of cytoskeleton	cytosol;extracellular exosome;intermediate filament;nucleus	Estrogen signaling pathway	Formation of the cornified envelope;Keratinization	12.6113	NaN	13.8242
P43243	Matrin-3	MATR3	14.4687	14.3998	14.5286	14.6522	14.4678	14.4425	14.5124	14.6439	12	10	11	10	1.92481	0.241671		0.445015	1	0.0688976		0.339473	0.957879	-0.0598833		1.63529	0.277277	-0.183522		1.19614	0.909511	-0.128781		3.31884	0.0212973	-0.252419	+	1.10462	0.560476	-0.123638		activation of innate immune response;innate immune response;posttranscriptional regulation of gene expression	identical protein binding;miRNA binding;RNA binding;structural molecule activity;zinc ion binding	membrane;nuclear inner membrane;nuclear matrix			14.4726	14.4629	14.2794
Q8IYQ7	Threonine synthase-like 1	THNSL1	13.8331	13.9624	13.6466	13.49	13.7345	14.0098	13.615	13.4567	12	10	11	10	1.91395	0.242926		0.459893	1	-0.129316		0.632891	0.911406	0.186461		2.00384	0.183468	0.343086		1.23702	0.890977	0.315777		2.78735	0.0502373	0.472402		0.531482	0.751152	0.156625							13.5859	13.4205	13.7227
Q9UHG3	Prenylcysteine oxidase 1	PCYOX1	17.2283	17.0165	16.8727	16.8672	17.2965	17.0636	17.0478	16.8658	12	10	11	10	1.91557	0.243676		1.2215	0.896931	0.211812		1.64801	0.988113	0.355563		4.47213	0.0095	0.361094	+	0.426113	1	0.143752		0.762122	0.573116	0.149282		0.0139051	0.994397	0.00553093		prenylated protein catabolic process;prenylcysteine catabolic process;prenylcysteine metabolic process	chloride-transporting ATPase activity;prenylcysteine oxidase activity	extracellular exosome;lysosome;plasma membrane;very-low-density lipoprotein particle	Terpenoid backbone biosynthesis		17.1074	17.2991	17.319
O14773	Tripeptidyl-peptidase 1	TPP1	13.8056	14.0315	14.1115	14.3932	13.7865	13.9827	14.1722	14.451	12	10	11	10	1.88961	0.243873		0.817818	0.960336	-0.225852		0.980373	0.918218	-0.305935		3.00683	0.0588837	-0.587598		0.17003	1	-0.0800833		1.41135	0.287	-0.361746		0.819541	0.645383	-0.281663		bone resorption;central nervous system development;epithelial cell differentiation;IRE1-mediated unfolded protein response;lipid metabolic process;lysosome organization;nervous system development;neuromuscular process controlling balance;peptide catabolic process;protein catabolic process;proteolysis	endopeptidase activity;metal ion binding;peptidase activity;peptide binding;serine-type endopeptidase activity;serine-type peptidase activity;tripeptidyl-peptidase activity	extracellular exosome;lysosomal lumen;lysosome;melanosome	Lysosome	XBP1(S) activates chaperone genes	14.2525	13.9101	13.8449
Q16401	26S proteasome non-ATPase regulatory subunit 5	PSMD5	13.386	13.7111	13.7976	14.3781	13.2687	13.3617	13.5997	14.577	12	10	11	10	1.89177	0.244026		0.676374	0.984227	-0.325131		0.83976	0.935471	-0.411588		2.70281	0.0789412	-0.992102		0.0983971	0.998766	-0.086457		1.26969	0.342725	-0.666971		0.991107	0.590532	-0.580514		post-translational protein modification;proteasome regulatory particle assembly;protein deubiquitination		cytosol;nucleoplasm;proteasome accessory complex;proteasome complex;proteasome regulatory particle, base subcomplex		ABC-family proteins mediated transport;Activation of NF-kappaB in B cells;Antigen processing: Ubiquitination & Proteasome degradation;APC/C:Cdc20 mediated degradation of Securin;APC/C:Cdh1 mediated degradation of Cdc20 and other APC/C:Cdh1 targeted proteins in late mitosis/early G1;Asymmetric localization of PCP proteins;AUF1 (hnRNP D0) binds and destabilizes mRNA;Autodegradation of Cdh1 by Cdh1:…	13.1067	13.5701	13.1332
P45877	Peptidyl-prolyl cis-trans isomerase C	PPIC	13.5354	13.6326	13.4537	13.0321	13.5515	13.7099	13.3559	13.0851	12	10	11	10	1.89412	0.244335		0.200753	0.985964	-0.0972461		0.19878	0.95788	0.0816882		2.07594	0.166676	0.503249		0.451774	1	0.178934		2.22601	0.110127	0.600496		1.79547	0.357984	0.421561		protein peptidyl-prolyl isomerization;protein refolding	cyclosporin A binding;peptidyl-prolyl cis-trans isomerase activity;unfolded protein binding	cytoplasm;extracellular exosome			13.6297	13.6533	13.4217
Q9UMS6	Synaptopodin-2	SYNPO2	18.1382	17.8282	18.1465	18.0831	18.17	17.889	18.0863	18.0863	12	10	11	10	1.87114	0.244613		2.11253	0.716606	0.310085		0.0261104	0.992092	-0.00826622		0.300632	0.825536	0.0551381		1.78101	0.800262	-0.318352		1.8027	0.17848	-0.254947		0.265175	0.880183	0.0634044		autophagosome assembly;chaperone-mediated autophagy;positive regulation of actin filament bundle assembly;positive regulation of cell migration;regulation of Rho-dependent protein serine/threonine kinase activity	14-3-3 protein binding;actin binding;alpha-actinin binding;filamin binding;muscle alpha-actinin binding;protein binding, bridging	actin cytoskeleton;cytosol;focal adhesion;intracellular membrane-bounded organelle;nucleus;stress fiber;tethering complex;Z disc			18.33	18.0312	18.4738
Q13835	Plakophilin-1	PKP1	13.7185	14.7451	13.9604	14.0887	13.6594	14.7618	14.0284	13.8736	11	9	9	10	1.90541	0.244715		2.65696	0.565455	-1.02667		0.305909	0.962439	-0.241894		0.638954	0.624732	-0.370197		1.70928	0.780213	0.784772		1.88707	0.158212	0.656468		0.164939	0.923166	-0.128304		cell adhesion;cell-cell adhesion;cell-cell junction assembly;cornification;intermediate filament bundle assembly;keratinization;negative regulation of mRNA catabolic process;neutrophil degranulation;positive regulation of gene expression;signal transduction	cadherin binding;intermediate filament binding;lamin binding;structural constituent of epidermis	cell-cell adherens junction;cell-cell junction;cornified envelope;cytoplasm;desmosome;ficolin-1-rich granule membrane;intermediate filament;intracellular membrane-bounded organelle;messenger ribonucleoprotein complex;nucleoplasm;nucleus;plasma membrane		Apoptotic cleavage of cell adhesion proteins;Formation of the cornified envelope;Keratinization;Neutrophil degranulation	14.2312	13.3778	14.7561
Q96EY7	Pentatricopeptide repeat domain-containing protein 3, mitochondrial	PTCD3	14.2637	14.3406	14.0785	14.4183	14.2702	14.3655	14.1283	14.4427	12	10	11	10	1.85173	0.244918		0.312651	0.989202	-0.0768933		1.12596	0.938185	0.185165		1.0262	0.452705	-0.154556		1.44239	0.835387	0.262058		0.320276	0.816853	-0.0776626		2.60277	0.245	-0.33972		mitochondrial translation;mitochondrial translational elongation;mitochondrial translational termination;regulation of translation	ribosomal small subunit binding;RNA binding;rRNA binding	cytosol;mitochondrial inner membrane;mitochondrion;nucleoplasm;plasma membrane;ribosome		Mitochondrial translation elongation;Mitochondrial translation initiation;Mitochondrial translation termination	14.4156	14.1313	14.2899
P78559	Microtubule-associated protein 1A	MAP1A	10.9395	11.9969	11.6593	11.8781	11.5443	11.9409	11.7391	11.9502	7	8	6	6	1.8732	0.244988		1.5732	0.803243	-1.05744		0.930335	0.924633	-0.719854		1.36133	0.33889	-0.93863		0.707389	1	0.337586		0.265687	0.849255	0.11881		0.39244	0.819978	-0.218776		anterograde axonal protein transport;associative learning;axonogenesis;dendrite development;memory;microtubule cytoskeleton organization;negative regulation of proteasomal ubiquitin-dependent protein catabolic process;negative regulation of protein localization to microtubule;neuron cellular homeostasis;neuron projection maintenance;positive regulation of cellular protein localization;positive re…	actin binding;cytoskeletal adaptor activity;microtubule binding;structural molecule activity;tau protein binding;tubulin binding	axon;axon cytoplasm;axon initial segment;cell projection;cytoplasm;cytosol;dendrite;dendritic branch;dendritic microtubule;dendritic shaft;microtubule;microtubule associated complex;neuron projection;neuronal cell body;primary dendrite;synapse			NaN	11.6443	9.7149
Q9NTK5	Obg-like ATPase 1	OLA1	17.4371	17.3501	17.5553	17.1283	17.4499	17.3652	17.6238	17.1746	12	10	11	10	1.91677	0.245007		0.335209	0.992761	0.0870345		0.515182	0.947525	-0.118181		1.40418	0.333191	0.308826		1.14134	0.896502	-0.205216		0.921387	0.49973	0.221792		2.28414	0.293364	0.427008		ATP metabolic process;platelet degranulation	ATP binding;ATPase activity;cadherin binding;GTP binding;metal ion binding;ribosomal large subunit binding;ribosome binding	centrosome;cytoplasm;cytosol;extracellular exosome;extracellular region;membrane;nucleolus;platelet alpha granule lumen		Platelet degranulation	17.2376	17.7949	16.7762
Q96TA2	ATP-dependent zinc metalloprotease YME1L1	YME1L1	12.7976	12.8853	12.4782	12.917	12.7965	12.9065	12.5486	12.9853	12	9	11	9	1.89569	0.245247		0.316088	0.989581	-0.0876547		1.33909	0.973058	0.319407		0.580818	0.653301	-0.119358		1.53639	0.766983	0.407061		0.0860473	0.954299	-0.0317033		1.86649	0.354971	-0.438765		cell proliferation;mitochondrial protein catabolic process;mitochondrial protein processing;mitochondrion organization;negative regulation of apoptotic process;protein hexamerization;protein quality control for misfolded or incompletely synthesized proteins;proteolysis	ATP binding;ATP-dependent peptidase activity;metal ion binding;metalloendopeptidase activity	integral component of membrane;membrane;mitochondrial inner membrane;mitochondrion;nuclear body		Processing of SMDT1	13.1647	12.8107	12.8489
Q9BZQ8	Protein Niban 1	NIBAN1	13.84	14.1776	13.9989	13.2896	13.7952	14.1859	14.0478	13.1695	12	10	11	10	1.85415	0.245254		1.33628	0.870762	-0.337631		0.229955	0.954815	-0.158876		1.4464	0.321092	0.550379		0.264172	1	0.178755		2.65128	0.0632676	0.88801		1.3075	0.501398	0.709255		negative regulation of protein phosphorylation;positive regulation of protein phosphorylation;positive regulation of translation;response to endoplasmic reticulum stress		cytoplasm;cytosol;extracellular exosome;membrane;plasma membrane			13.5391	13.5389	14.1255
Q16610	Extracellular matrix protein 1	ECM1	13.3064	15.1506	13.5228	13.7706	13.5446	15.2141	13.9868	14.3511	12	9	11	10	1.90171	0.245263		2.73577	0.647	-1.84426		0.143329	0.977368	-0.216439		0.391696	0.776707	-0.464249		2.14884	0.831826	1.62782		1.97136	0.14632	1.38001		0.175144	0.918556	-0.24781		angiogenesis;biomineral tissue development;chondrocyte development;endochondral bone growth;inflammatory response;negative regulation of bone mineralization;negative regulation of cytokine-mediated signaling pathway;negative regulation of peptidase activity;ossification;platelet degranulation;positive regulation of angiogenesis;positive regulation of endothelial cell proliferation;positive regula…	enzyme binding;extracellular matrix structural constituent;interleukin-2 receptor binding;laminin binding;protease binding;protein C-terminus binding	collagen-containing extracellular matrix;extracellular exosome;extracellular matrix;extracellular region;platelet dense granule lumen		Platelet degranulation	14.3059	11.7973	15.0842
Q96ND0	Protein FAM210A	FAM210A	15.2817	15.196	14.7314	14.7765	15.2527	15.2972	14.7175	15.0762	12	10	11	10	1.86629	0.245561		0.260609	0.995992	0.0856073		2.6964	1	0.550301		1.22259	0.384224	0.505131		1.88544	0.798979	0.464694		0.915881	0.503077	0.419524		0.0631988	0.977389	-0.0451702				cytoplasm;integral component of membrane;mitochondrion			15.7578	15.4343	15.4245
P01008	Antithrombin-III	SERPINC1	17.2158	16.9378	16.7344	16.6565	17.3074	17.0319	16.6615	16.6983	12	10	11	10	1.90687	0.245653		0.948401	0.930722	0.278028		2.39761	0.821231	0.481454		2.09497	0.163035	0.559337		0.538129	1	0.203426		0.685351	0.611383	0.28131		0.153417	0.932619	0.0778839		acute inflammatory response to antigenic stimulus;blood coagulation;cellular protein metabolic process;lactation;negative regulation of endopeptidase activity;post-translational protein modification;regulation of blood coagulation, intrinsic pathway;response to nutrient	heparin binding;identical protein binding;protease binding;serine-type endopeptidase inhibitor activity	blood microparticle;collagen-containing extracellular matrix;endoplasmic reticulum lumen;extracellular exosome;extracellular region;extracellular space;plasma membrane	Complement and coagulation cascades	Common Pathway of Fibrin Clot Formation;Intrinsic Pathway of Fibrin Clot Formation;Post-translational protein phosphorylation;Regulation of Insulin-like Growth Factor (IGF) transport and uptake by Insulin-like Growth Factor Binding Proteins (IGFBPs)	17.1333	17.3378	17.1003
P33121	Long-chain-fatty-acid--CoA ligase 1	ACSL1	18.8541	18.6712	18.5541	19.0575	18.8438	18.7607	18.7076	19.1102	12	10	11	10	1.84826	0.245778		0.660748	0.978017	0.182865		0.973282	0.917005	0.30001		1.27456	0.367063	-0.203388		0.261359	1	0.117145		2.0424	0.130698	-0.386253		2.06802	0.313577	-0.503398		adiponectin-activated signaling pathway;alpha-linolenic acid metabolic process;linoleic acid metabolic process;lipid biosynthetic process;long-chain fatty acid import;long-chain fatty acid metabolic process;long-chain fatty-acyl-CoA biosynthetic process;positive regulation of cold-induced thermogenesis;positive regulation of protein serine/threonine kinase activity;regulation of lipid metabolic p…	ATP binding;decanoate-CoA ligase activity;long-chain fatty acid-CoA ligase activity	endoplasmic reticulum membrane;integral component of membrane;membrane;mitochondrial outer membrane;mitochondrion;peroxisomal membrane;plasma membrane	Adipocytokine signaling pathway;Fatty acid biosynthesis;Fatty acid degradation;Fatty acid metabolism;Ferroptosis;Metabolic pathways;Peroxisome;PPAR signaling pathway;Thermogenesis	alpha-linolenic acid (ALA) metabolism;Linoleic acid (LA) metabolism;PPARA activates gene expression;Synthesis of very long-chain fatty acyl-CoAs	19.1682	18.7794	18.7669
Q9C0E8	Endoplasmic reticulum junction formation protein lunapark	LNPK	14.5832	14.5063	14.1857	14.2757	14.6353	14.3738	14.2556	14.2423	12	10	11	10	1.8581	0.24594		0.210188	0.989628	0.0768705		2.27923	0.7196	0.39744		1.53497	0.305788	0.307441		1.47926	0.802308	0.32057		0.91628	0.50321	0.23057		0.351166	0.83336	-0.0899999		blood coagulation;embryonic digit morphogenesis;embryonic forelimb morphogenesis;endoplasmic reticulum tubular network maintenance;endoplasmic reticulum tubular network organization;limb development;positive regulation of endoplasmic reticulum tubular network organization;regulation of chondrocyte differentiation	identical protein binding;metal ion binding	endoplasmic reticulum;endoplasmic reticulum membrane;endoplasmic reticulum tubular network;endoplasmic reticulum tubular network membrane;integral component of endoplasmic reticulum membrane;integral component of membrane;nucleoplasm			14.2437	14.3285	15.3159
Q9Y639	Neuroplastin	NPTN	13.2592	13.082	12.8355	12.6538	13.2082	13.0564	12.8695	12.5996	11	10	10	9	1.86079	0.245952		0.690779	0.995031	0.177154		1.20318	0.994547	0.423686		2.49869	0.0986966	0.605401		0.607752	1	0.246532		1.66438	0.211942	0.428247		0.354562	0.835035	0.181715		axon guidance;dendrite self-avoidance;excitatory synapse assembly;homophilic cell adhesion via plasma membrane adhesion molecules;long-term synaptic potentiation;positive regulation of cellular protein localization;positive regulation of cytosolic calcium ion concentration;positive regulation of ERK1 and ERK2 cascade;positive regulation of fibroblast growth factor receptor signaling pathway;posit…	cell adhesion molecule binding;cell-cell adhesion mediator activity;ion channel binding;type 1 fibroblast growth factor receptor binding	axon;cell surface;dendrite;GABA-ergic synapse;glutamatergic synapse;inhibitory synapse;integral component of postsynaptic density membrane;integral component of presynaptic active zone membrane;plasma membrane;presynaptic membrane;Schaffer collateral - CA1 synapse		GABA receptor activation	13.162	13.2082	NaN
P28074	Proteasome subunit beta type-5	PSMB5	16.118	16.0537	15.9473	15.8122	16.1426	16.0474	16.0586	15.832	12	10	11	10	1.84268	0.245988		0.429134	1	0.064268		0.908695	0.942617	0.170632		3.06426	0.0581053	0.30576		0.4521	1	0.106364		1.97191	0.147067	0.241492		0.596717	0.723711	0.135128		post-translational protein modification;proteasomal protein catabolic process;proteasomal ubiquitin-independent protein catabolic process;proteasome-mediated ubiquitin-dependent protein catabolic process;protein deubiquitination;proteolysis;response to oxidative stress;viral process	endopeptidase activity;peptidase activity;threonine-type endopeptidase activity	centrosome;cytoplasm;cytosol;extracellular exosome;nucleoplasm;nucleus;proteasome complex;proteasome core complex;proteasome core complex, beta-subunit complex	Proteasome	ABC-family proteins mediated transport;Activation of NF-kappaB in B cells;Antigen processing: Ubiquitination & Proteasome degradation;APC/C:Cdc20 mediated degradation of Securin;APC/C:Cdh1 mediated degradation of Cdc20 and other APC/C:Cdh1 targeted proteins in late mitosis/early G1;Asymmetric localization of PCP proteins;AUF1 (hnRNP D0) binds and destabilizes mRNA;Autodegradation of Cdh1 by Cdh1:…	15.9931	16.2388	15.8776
Q08945	FACT complex subunit SSRP1	SSRP1	11.8758	12.5102	12.0014	12.236	11.9119	12.5102	12.057	12.1309	6	2	5	7	1.87382	0.246112		3.98346	0.28	-0.634466		0.438459	0.964135	-0.125659		1.71418	0.268	-0.360281		1.99378	0.918323	0.508807		1.31083	0.327283	0.274186		0.768895	0.65728	-0.234622		DNA repair;DNA replication;regulation of signal transduction by p53 class mediator;transcription by RNA polymerase II;transcription elongation from RNA polymerase II promoter	chromatin binding;DNA binding;DNA-binding transcription factor activity, RNA polymerase II-specific;RNA binding	chromosome;nucleolus;nucleoplasm		Formation of HIV elongation complex in the absence of HIV Tat;Formation of HIV-1 elongation complex containing HIV-1 Tat;Formation of RNA Pol II elongation complex;HIV elongation arrest and recovery;Pausing and recovery of HIV elongation;Pausing and recovery of Tat-mediated HIV elongation;Regulation of TP53 Activity through Phosphorylation;RNA Polymerase II Pre-transcription Events;RNA Polymerase…	11.8586	NaN	NaN
Q5BKX8	Caveolae-associated protein 4	CAVIN4	16.5298	16.6022	16.8257	16.3988	16.6464	16.6326	16.8142	16.4654	12	10	11	10	1.8551	0.246214		0.211326	0.990367	-0.0724055		1.86928	0.917545	-0.29583		0.597089	0.646532	0.131021		0.864555	0.95965	-0.223424		0.75395	0.573049	0.203427		2.88738	0.2896	0.426851		cell differentiation;muscle organ development;positive regulation of transcription by RNA polymerase II;regulation of gene expression;regulation of Rho protein signal transduction		caveola;cytoplasm;cytosol;plasma membrane;sarcolemma;Z disc			16.7159	16.8057	16.2851
P51571	Translocon-associated protein subunit delta	SSR4	13.0412	13.305	12.9706	13.3227	12.9356	13.2988	12.9289	13.3077	12	10	11	10	1.86242	0.246473		1.22874	0.908782	-0.263756		0.226046	0.958695	0.0706462		1.72071	0.264416	-0.281443		1.57483	0.76871	0.334402		0.0531454	0.970371	-0.0176871		2.05881	0.317889	-0.352089				extracellular exosome;integral component of membrane;Sec61 translocon complex	Protein processing in endoplasmic reticulum	SRP-dependent cotranslational protein targeting to membrane	13.3887	12.8638	13.2773
P51153	Ras-related protein Rab-13	RAB13	12.6629	13.0612	13.1176	12.9504	12.7586	13.0865	13.0391	13.0216	12	6	9	7	1.89644	0.246536		1.77354	0.791594	-0.398345		2.17735	0.7496	-0.454749		1.14423	0.403208	-0.287583		0.213457	1	-0.056404		0.467497	0.737397	0.110762		0.832555	0.637486	0.167166		bicellular tight junction assembly;cellular response to insulin stimulus;cortical actin cytoskeleton organization;endocytic recycling;endosomal transport;endothelial cell chemotaxis;establishment of Sertoli cell barrier;intracellular protein transport;neuron projection development;post-translational protein modification;protein kinase A signaling;protein localization to plasma membrane;Rab protei…	GTP binding;GTPase activity	bicellular tight junction;cell junction;cytoplasmic vesicle;cytoplasmic vesicle membrane;cytosol;endocytic vesicle;extracellular exosome;insulin-responsive compartment;lamellipodium;lateral plasma membrane;neuron projection;plasma membrane;recycling endosome;recycling endosome membrane;trans-Golgi network	Tight junction	RAB GEFs exchange GTP for GDP on RABs;RAB geranylgeranylation;Translocation of SLC2A4 (GLUT4) to the plasma membrane	13.0989	12.6204	12.0796
Q9NVV0	Trimeric intracellular cation channel type B	TMEM38B	14.1435	13.8984	13.7172	13.5098	13.9662	13.9443	13.7328	13.6273	12	10	11	10	1.87556	0.246675		0.742114	0.979087	0.245061		1.17101	0.954293	0.426274		2.64319	0.0823784	0.633655		0.445791	1	0.181213		1.8577	0.165321	0.388594		0.519508	0.756198	0.207381			potassium channel activity	integral component of membrane;nuclear membrane;nucleus;sarcoplasmic reticulum membrane			14.6679	13.9497	14.8914
Q9H4M9	EH domain-containing protein 1	EHD1	14.2234	14.1242	14.1257	14.5548	14.2158	14.1221	14.1683	14.4018	12	10	11	10	1.84357	0.246884		0.486161	1	0.0991488		0.351638	0.956592	0.0976219		1.22149	0.384569	-0.331447		0.00426407	0.99735	-0.00152692		1.73272	0.194571	-0.430596		1.56459	0.434129	-0.429069		blood coagulation;cellular response to nerve growth factor stimulus;cholesterol homeostasis;cilium assembly;endocytic recycling;endocytosis;intracellular protein transport;low-density lipoprotein particle clearance;neuron projection development;positive regulation of cholesterol storage;positive regulation of endocytic recycling;positive regulation of myoblast fusion;protein homooligomerization;p…	ATP binding;cadherin binding;calcium ion binding;GTP binding;identical protein binding;Rab GTPase binding	ciliary pocket membrane;early endosome membrane;endosome membrane;extracellular exosome;lipid droplet;membrane;plasma membrane;platelet dense tubular network membrane;recycling endosome membrane	Endocytosis	Factors involved in megakaryocyte development and platelet production	14.1859	14.2032	14.0175
P06744	Glucose-6-phosphate isomerase	GPI	19.8754	20.0105	19.9542	19.5057	19.8386	19.9584	19.9787	19.4848	12	10	11	10	1.87767	0.247019		0.524046	1	-0.135149		0.194039	0.955123	-0.0788719		1.78173	0.248059	0.369643		0.129828	1	0.0562772		2.60939	0.0667733	0.504792		1.67199	0.392769	0.448515		aldehyde catabolic process;canonical glycolysis;carbohydrate metabolic process;erythrocyte homeostasis;gluconeogenesis;glucose 6-phosphate metabolic process;glucose homeostasis;glycolytic process;hemostasis;humoral immune response;in utero embryonic development;learning or memory;mesoderm formation;methylglyoxal biosynthetic process;negative regulation of cysteine-type endopeptidase activity invo…	cytokine activity;glucose-6-phosphate isomerase activity;growth factor activity;intramolecular transferase activity;monosaccharide binding;ubiquitin protein ligase binding	ciliary membrane;cytosol;extracellular exosome;extracellular region;ficolin-1-rich granule lumen;membrane;myelin sheath;neuron projection;nucleoplasm;plasma membrane;secretory granule lumen	Amino sugar and nucleotide sugar metabolism;Carbon metabolism;Glycolysis / Gluconeogenesis;Metabolic pathways;Pentose phosphate pathway;Starch and sucrose metabolism	Gluconeogenesis;Glycolysis;Neutrophil degranulation;TP53 Regulates Metabolic Genes	19.8181	20.3021	19.5225
P07686	Beta-hexosaminidase subunit beta	HEXB	12.6999	13.4048	13.2657	13.16	12.6439	13.3118	13.1291	13.1578	12	10	9	10	1.87854	0.248		2.10416	0.689714	-0.704917		2.03459	0.788	-0.565833		1.32471	0.351059	-0.460157		0.261917	1	0.139084		0.479247	0.731531	0.24476		0.210668	0.903128	0.105676		astrocyte cell migration;cellular calcium ion homeostasis;cellular protein metabolic process;chondroitin sulfate catabolic process;ganglioside catabolic process;glycosphingolipid metabolic process;hyaluronan catabolic process;keratan sulfate catabolic process;lipid storage;locomotory behavior;lysosome organization;male courtship behavior;myelination;neuromuscular process controlling balance;neutr…	acetylglucosaminyltransferase activity;beta-N-acetylhexosaminidase activity;N-acetyl-beta-D-galactosaminidase activity;protein heterodimerization activity;protein homodimerization activity	acrosomal vesicle;azurophil granule;azurophil granule lumen;extracellular exosome;extracellular region;lysosomal lumen;membrane	Amino sugar and nucleotide sugar metabolism;Glycosaminoglycan degradation;Glycosphingolipid biosynthesis - ganglio series;Glycosphingolipid biosynthesis - globo and isoglobo series;Lysosome;Metabolic pathways;Other glycan degradation	CS/DS degradation;Defective HEXB causes GM2G2;Glycosphingolipid metabolism;Hyaluronan uptake and degradation;Keratan sulfate degradation;Neutrophil degranulation	12.4947	12.186	13.0553
P01112	GTPase HRas	HRAS	13.5781	13.7575	13.5555	13.3973	13.6663	13.7302	13.493	13.3305	12	9	9	9	1.83286	0.249747		1.37935	0.876074	-0.179363		0.0781404	0.979293	0.0226024		1.07196	0.427551	0.180818		1.12415	0.887455	0.201966		2.68704	0.0602985	0.360181		0.701042	0.68658	0.158216		animal organ morphogenesis;cell cycle arrest;cell proliferation;cell surface receptor signaling pathway;cellular response to gamma radiation;cellular senescence;chemotaxis;defense response to protozoan;endocytosis;ephrin receptor signaling pathway;intrinsic apoptotic signaling pathway;MAPK cascade;mitotic cell cycle checkpoint;negative regulation of cell proliferation;negative regulation of gene …	GDP binding;GTP binding;GTPase activity;protein C-terminus binding	cytoplasm;cytosol;glutamatergic synapse;Golgi apparatus;Golgi membrane;nucleus;perinuclear region of cytoplasm;plasma membrane	Acute myeloid leukemia;AGE-RAGE signaling pathway in diabetic complications;Alcoholism;Apelin signaling pathway;Apoptosis;Autophagy - animal;Axon guidance;B cell receptor signaling pathway;Bladder cancer;Breast cancer;Cellular senescence;Central carbon metabolism in cancer;Chemokine signaling pathway;Choline metabolism in cancer;Cholinergic synapse;Chronic myeloid leukemia;Colorectal cancer;C-typ…	Activated NTRK2 signals through FRS2 and FRS3;Activated NTRK2 signals through RAS;Activated NTRK3 signals through RAS;Activation of RAS in B cells;CD209 (DC-SIGN) signaling;Constitutive Signaling by EGFRvIII;Constitutive Signaling by Ligand-Responsive EGFR Cancer Variants;DAP12 signaling;Downstream signal transduction;EGFR Transactivation by Gastrin;EPHB-mediated forward signaling;Erythropoietin …	13.5689	13.3393	13.6658
Q5GLZ8	Probable E3 ubiquitin-protein ligase HERC4	HERC4	13.2183	13.1473	13.1723	12.8916	13.1836	13.1529	13.2325	12.9056	12	10	11	10	1.83014	0.249989		0.456271	1	0.0709816		0.152802	0.973972	0.04601		2.71217	0.0803692	0.326681		0.0835247	1	-0.0249716		2.21488	0.111938	0.255699		1.45283	0.458496	0.280671		cell differentiation;spermatogenesis	ubiquitin-protein transferase activity	cytosol;fibrillar center	Ubiquitin mediated proteolysis	Antigen processing: Ubiquitination & Proteasome degradation	13.4347	13.431	13.3192
P27105	Erythrocyte band 7 integral membrane protein	STOM	15.8429	15.5959	15.2916	15.5069	15.6313	15.6097	15.3046	15.4573	12	10	11	10	1.82178	0.251887		0.881806	0.954575	0.247044		2.35663	0.696706	0.551348		1.13911	0.406656	0.33598		1.18998	0.903597	0.304304		0.233027	0.872069	0.0889366		0.630066	0.706833	-0.215368		neutrophil degranulation;positive regulation by host of viral genome replication;positive regulation of protein targeting to membrane;protein homooligomerization;regulation of acid-sensing ion channel activity	protein homodimerization activity;RNA polymerase binding	azurophil granule membrane;blood microparticle;cytoskeleton;endoplasmic reticulum;extracellular exosome;extracellular space;integral component of plasma membrane;melanosome;membrane;membrane raft;mitochondrion;perinuclear region of cytoplasm;plasma membrane;specific granule membrane;tertiary granule membrane;vesicle		Neutrophil degranulation;Stimuli-sensing channels	15.6535	16.1494	15.609
Q13613	Myotubularin-related protein 1	MTMR1	11.2535	10.8299	11.1569	11.094	11.2945	10.8897	11.2109	10.9923	9	9	7	9	1.82356	0.252341		2.38862	0.663333	0.423567		0.399684	0.956724	0.0966036		0.676567	0.599152	0.159482		1.53656	0.773333	-0.326964		1.07089	0.434057	-0.264085		0.191755	0.909102	0.0628783		phosphatidylinositol biosynthetic process;phosphatidylinositol dephosphorylation;regulation of phosphatidylinositol dephosphorylation	phosphatidylinositol-3,5-bisphosphate 3-phosphatase activity;phosphatidylinositol-3-phosphatase activity;protein homodimerization activity;protein tyrosine phosphatase activity	cytoplasm;cytosol;plasma membrane	Inositol phosphate metabolism;Metabolic pathways;Phosphatidylinositol signaling system	Synthesis of PIPs at the plasma membrane	11.6142	11.0848	NaN
Q13162	Peroxiredoxin-4	PRDX4	13.95	14.0207	14.0057	13.701	13.8882	14.0369	13.9877	13.6924	12	10	11	10	1.81676	0.254		0.226818	0.992846	-0.0707702		0.312135	0.959961	-0.0557561		2.57556	0.0916962	0.248975		0.0404491	0.99725	0.0150141		1.55227	0.242196	0.319745		3.04231	0.286857	0.304731		4-hydroxyproline metabolic process;cell redox homeostasis;extracellular matrix organization;hydrogen peroxide catabolic process;I-kappaB phosphorylation;male gonad development;negative regulation of male germ cell proliferation;neutrophil degranulation;protein maturation by protein folding;response to oxidative stress;spermatogenesis	protein homodimerization activity;thioredoxin peroxidase activity	cytosol;endoplasmic reticulum;extracellular exosome;extracellular region;ficolin-1-rich granule lumen;nucleus;secretory granule lumen;smooth endoplasmic reticulum		Neutrophil degranulation	13.908	14.1613	14.1536
P28331	NADH-ubiquinone oxidoreductase 75 kDa subunit, mitochondrial	NDUFS1	19.1157	19.0917	18.8206	19.3081	19.0944	19.2178	18.9342	19.2419	12	10	11	10	1.81264	0.255441		0.0651364	0.987635	0.0240547		1.21453	1	0.295133		1.19162	0.386473	-0.192354		0.834803	0.967084	0.271079		0.819581	0.547555	-0.216409		2.23736	0.295673	-0.487487		apoptotic mitochondrial changes;ATP metabolic process;cellular respiration;mitochondrial electron transport, NADH to ubiquinone;mitochondrial respiratory chain complex I assembly;reactive oxygen species metabolic process;regulation of mitochondrial membrane potential	2 iron, 2 sulfur cluster binding;4 iron, 4 sulfur cluster binding;electron transfer activity;metal ion binding;NADH dehydrogenase (ubiquinone) activity	mitochondrial intermembrane space;mitochondrial matrix;mitochondrial respiratory chain complex I;mitochondrion;myelin sheath;plasma membrane respiratory chain complex I	Alzheimer disease;Huntington disease;Metabolic pathways;Non-alcoholic fatty liver disease (NAFLD);Oxidative phosphorylation;Parkinson disease;Retrograde endocannabinoid signaling;Thermogenesis	Complex I biogenesis;Respiratory electron transport	19.3358	19.0491	18.9959
P09429	High mobility group protein B1	HMGB1	15.5215	15.2259	15.8223	15.6043	15.4953	15.3056	15.8256	15.6902	12	10	10	10	1.8082	0.256822		0.849095	0.967817	0.2956		1.19551	0.976364	-0.300771		0.200573	0.888092	-0.0828158		2.44844	0.641429	-0.596371		1.22699	0.362885	-0.378416		0.81211	0.64587	0.217955		activation of innate immune response;apoptotic cell clearance;apoptotic DNA fragmentation;autophagy;base-excision repair;cell chemotaxis;cellular response to interleukin-7;cellular response to lipopolysaccharide;chromatin assembly;chromatin remodeling;chromatin silencing;dendritic cell chemotaxis;developmental process;DNA geometric change;DNA ligation involved in DNA repair;DNA recombination;DNA …	bubble DNA binding;calcium-dependent protein kinase regulator activity;chemoattractant activity;C-X-C chemokine binding;cytokine activity;damaged DNA binding;DNA binding, bending;DNA polymerase binding;double-stranded DNA binding;double-stranded RNA binding;four-way junction DNA binding;integrin binding;lipopolysaccharide binding;lyase activity;phosphatidylserine binding;protein kinase activator …	alphav-beta3 integrin-HMGB1 complex;cell surface;condensed chromosome;cytoplasm;early endosome;endoplasmic reticulum-Golgi intermediate compartment;extracellular region;extracellular space;ficolin-1-rich granule lumen;neuron projection;nuclear chromatin;nucleoplasm;nucleus;secretory granule lumen;transcriptional repressor complex	Autophagy - animal;Base excision repair;Necroptosis	Activation of DNA fragmentation factor;Advanced glycosylation endproduct receptor signaling;Neutrophil degranulation;Regulation of TLR by endogenous ligand;TAK1 activates NFkB by phosphorylation and activation of IKKs complex;TRAF6 mediated NF-kB activation	15.3684	16.089	15.0967
Q9ULP9	TBC1 domain family member 24	TBC1D24	13.4963	13.6279	13.5181	13.1923	13.4714	13.7247	13.5269	13.134	12	10	11	10	1.78606	0.257095		0.811185	0.96556	-0.131589		0.0560171	0.981771	-0.021858		1.66027	0.274883	0.303936		0.350861	1	0.109731		2.65552	0.0636	0.435525		1.23764	0.526689	0.325794		neuron projection development	GTPase activator activity	cell junction;cytoplasm;cytoplasmic vesicle membrane;neuromuscular junction;plasma membrane;terminal bouton		TBC/RABGAPs	13.1979	13.6094	13.532
P49441	Inositol polyphosphate 1-phosphatase	INPP1	13.4513	13.7767	13.6002	13.2013	13.599	13.7512	13.5728	13.0787	7	6	7	7	1.78813	0.257206		1.41745	0.89371	-0.325403		0.483087	0.952532	-0.148915		0.651928	0.614894	0.250007		0.747088	1	0.176489		1.99124	0.142773	0.575411		1.25665	0.524357	0.398922		inositol phosphate dephosphorylation;inositol phosphate metabolic process;phosphate-containing compound metabolic process;phosphatidylinositol phosphorylation;signal transduction	inositol-1,3,4-trisphosphate 1-phosphatase activity;inositol-1,4-bisphosphate 1-phosphatase activity;metal ion binding	cytosol	Inositol phosphate metabolism;Metabolic pathways;Phosphatidylinositol signaling system	Synthesis of IP2, IP, and Ins in the cytosol	13.6524	12.9613	NaN
O43674	NADH dehydrogenase [ubiquinone] 1 beta subcomplex subunit 5, mitochondrial	NDUFB5	16.9463	16.7417	16.3777	16.9701	16.9518	16.7817	16.3803	16.7916	12	10	11	10	1.80511	0.257304		0.555918	0.993651	0.204546		1.90337	0.9298	0.568559		0.0485393	0.9673	-0.0238096		0.956762	0.933942	0.364013		0.609259	0.64999	-0.228356		1.92742	0.343226	-0.592368		mitochondrial electron transport, NADH to ubiquinone;mitochondrial respiratory chain complex I assembly	NADH dehydrogenase (ubiquinone) activity	integral component of membrane;mitochondrial inner membrane;mitochondrial respiratory chain complex I;mitochondrion;nucleoplasm	Alzheimer disease;Huntington disease;Metabolic pathways;Non-alcoholic fatty liver disease (NAFLD);Oxidative phosphorylation;Parkinson disease;Retrograde endocannabinoid signaling;Thermogenesis	Complex I biogenesis;Respiratory electron transport	17.4653	16.3985	17.2633
P07476	Involucrin	IVL	11.5412	12.3046	11.6652	11.5283	11.6108	12.348	11.7184	11.6516	10	9	8	10	1.78952	0.257681		1.7899	0.771647	-0.763342		0.187528	0.960622	-0.123951		0.0161173	0.990912	0.0129507		1.86953	0.79902	0.639391		2.27903	0.105509	0.776293		0.264561	0.87941	0.136901		cornification;isopeptide cross-linking via N6-(L-isoglutamyl)-L-lysine;keratinocyte differentiation;peptide cross-linking;response to UV-B	protein binding, bridging;structural molecule activity	centrosome;cornified envelope;cytoplasm;cytosol;extracellular exosome;nuclear body		Formation of the cornified envelope	11.9075	11.5187	12.768
P49641	Alpha-mannosidase 2x	MAN2A2	12.365	12.3512	12.297	11.9041	12.5219	12.2887	12.4288	11.9484	12	9	8	9	1.8001	0.257967		0.0330393	0.988112	0.013763		0.150532	0.976459	0.068044		2.66807	0.0815775	0.460871		0.115049	1	0.054281		2.36305	0.0960792	0.447108		1.43527	0.468167	0.392827		mannose metabolic process;N-glycan processing;protein deglycosylation;protein glycosylation	alpha-mannosidase activity;carbohydrate binding;hydrolase activity, hydrolyzing N-glycosyl compounds;mannosyl-oligosaccharide 1,3-1,6-alpha-mannosidase activity;metal ion binding	Golgi membrane;integral component of membrane	Metabolic pathways;N-Glycan biosynthesis	Intra-Golgi traffic;Reactions specific to the complex N-glycan synthesis pathway	12.1244	12.6258	12.5333
Q8N392	Rho GTPase-activating protein 18	ARHGAP18	12.561	12.4424	12.2877	12.2919	12.5466	12.4668	12.3391	12.2773	12	10	11	10	1.79049	0.258225		0.631672	0.965095	0.118678		2.25791	0.723619	0.273384		1.68885	0.272103	0.269125		1.02879	0.905573	0.154707		0.764443	0.571965	0.150447		0.0150915	0.992636	-0.00425973		regulation of actin cytoskeleton organization;regulation of actin filament polymerization;regulation of cell motility;regulation of cell shape;regulation of small GTPase mediated signal transduction;small GTPase mediated signal transduction	cadherin binding;GTPase activator activity	cytoplasm;cytosol;nuclear speck;plasma membrane		Rho GTPase cycle	12.5664	12.7199	12.046
P78356	Phosphatidylinositol 5-phosphate 4-kinase type-2 beta	PIP4K2B	13.7409	13.783	13.6767	13.4982	13.7513	13.8269	13.6134	13.4935	12	10	11	10	1.80059	0.259011		0.235705	0.998139	-0.0421463		0.276165	0.956982	0.0642116		2.69566	0.0791304	0.242666		0.509633	1	0.106358		3.0875	0.0290435	0.284812	+	1.07393	0.566243	0.178454		cell surface receptor signaling pathway;phosphatidylinositol biosynthetic process;phospholipid metabolic process;positive regulation of autophagosome assembly;regulation of autophagy;regulation of phosphatidylinositol 3-kinase signaling	1-phosphatidylinositol-3-phosphate 4-kinase activity;1-phosphatidylinositol-4-phosphate 5-kinase activity;1-phosphatidylinositol-5-phosphate 4-kinase activity;ATP binding;protein homodimerization activity	autophagosome;cytosol;endoplasmic reticulum membrane;nucleoplasm;plasma membrane	Inositol phosphate metabolism;Metabolic pathways;Phosphatidylinositol signaling system;Regulation of actin cytoskeleton	PI5P Regulates TP53 Acetylation;PI5P, PP2A and IER3 Regulate PI3K/AKT Signaling;Synthesis of PIPs at the plasma membrane;Synthesis of PIPs in the nucleus	13.7358	13.8299	13.5073
Q9Y2R0	Cytochrome c oxidase assembly factor 3 homolog, mitochondrial	COA3	14.2731	14.0566	14.0424	14.4799	14.3512	14.0248	13.9027	14.438	12	10	10	10	1.79051	0.25957		0.912838	0.942759	0.21654		0.935074	0.928533	0.230769		0.798692	0.534211	-0.206726		0.0325357	0.993918	0.0142283		1.84973	0.167667	-0.423267		1.85281	0.35	-0.437495		mitochondrial respiratory chain complex IV assembly;positive regulation of mitochondrial translation		integral component of mitochondrial inner membrane;mitochondrion	Thermogenesis		14.3727	14.4596	14.0674
P11940	Polyadenylate-binding protein 1	PABPC1	11.6636	11.6497	11.881	12.0289	11.7605	11.6237	11.8792	11.9875	8	7	4	7	1.79054	0.26093		0.0483983	0.988106	0.0139146		0.90665	0.945197	-0.217395		1.56145	0.292149	-0.365239		1.11853	0.887421	-0.23131		1.80606	0.178714	-0.379154		0.472475	0.788245	-0.147844		gene silencing by RNA;mRNA polyadenylation;mRNA splicing, via spliceosome;mRNA stabilization;negative regulation of nuclear-transcribed mRNA catabolic process, nonsense-mediated decay;nuclear-transcribed mRNA catabolic process, nonsense-mediated decay;positive regulation of nuclear-transcribed mRNA catabolic process, deadenylation-dependent decay;positive regulation of nuclear-transcribed mRNA po…	mRNA 3'-UTR binding;poly(A) binding;poly(U) RNA binding;protein C-terminus binding;RNA binding;translation activator activity	catalytic step 2 spliceosome;cytoplasm;cytoplasmic ribonucleoprotein granule;cytoplasmic stress granule;cytosol;extracellular exosome;focal adhesion;membrane;nucleus;ribonucleoprotein complex	mRNA surveillance pathway;RNA degradation;RNA transport	AUF1 (hnRNP D0) binds and destabilizes mRNA;Deadenylation of mRNA;L13a-mediated translational silencing of Ceruloplasmin expression;Nonsense Mediated Decay (NMD) enhanced by the Exon Junction Complex (EJC);Nonsense Mediated Decay (NMD) independent of the Exon Junction Complex (EJC);Regulation of expression of SLITs and ROBOs;Translation initiation complex formation	11.7952	11.7986	NaN
Q8N2U9	Solute carrier family 66 member 2	SLC66A2	13.007	13.2072	12.5286	12.5994	12.9513	13.2785	12.4123	12.5207	11	8	8	8	1.79246	0.261065		0.373199	0.995291	-0.200211		1.58627	0.946161	0.478383		1.19578	0.385264	0.407638		1.71241	0.81769	0.678594		1.44124	0.282278	0.60785		0.125252	0.939928	-0.0707442		phospholipid translocation;retrograde transport, endosome to Golgi		cytosol;endosome;integral component of membrane;trans-Golgi network			12.8675	12.3625	12.9605
Q9ULC3	Ras-related protein Rab-23	RAB23	12.6901	12.579	13.0521	12.8338	12.7014	12.5534	13.0442	12.8877	12	10	9	9	1.77563	0.262304		0.284479	0.985785	0.111045		2.60134	0.924	-0.362054		0.730886	0.568894	-0.143679		1.70376	0.750987	-0.473099		0.738761	0.582148	-0.254724		1.03614	0.580566	0.218375		autophagosome assembly;cellular defense response;cilium assembly;craniofacial suture morphogenesis;GTP metabolic process;intracellular protein transport;negative regulation of protein import into nucleus;Rab protein signal transduction	GTP binding;GTPase activity	autophagosome;cell junction;centrosome;cytoplasm;cytosol;endosome membrane;phagocytic vesicle;phagocytic vesicle membrane;plasma membrane		RAB geranylgeranylation	12.6598	12.7077	12.6952
Q9UKS6	Protein kinase C and casein kinase substrate in neurons protein 3	PACSIN3	17.1992	17.3766	17.5649	17.1952	17.2311	17.3966	17.575	17.1531	12	10	11	10	1.76863	0.264124		0.729573	0.984857	-0.177451		2.38767	0.6855	-0.365684		0.0115432	0.994485	0.00399717		0.696246	1	-0.188233		0.626303	0.638448	0.181449		1.89253	0.34708	0.369682		cytoskeleton organization;endocytosis;negative regulation of calcium ion transport;negative regulation of endocytosis;plasma membrane tubulation;positive regulation of membrane protein ectodomain proteolysis	calcium channel inhibitor activity;cytoskeletal protein binding;lipid binding;phospholipid binding	cytoplasm;cytoskeleton;cytosol;extracellular exosome;plasma membrane		Clathrin-mediated endocytosis	17.2618	17.4071	17.2292
P35573	Glycogen debranching enzyme	AGL	18.795	18.6401	18.7045	18.448	18.837	18.6353	18.683	18.5075	12	10	11	10	1.75156	0.264438		0.965412	0.931662	0.154867		0.414233	0.959373	0.090474		2.18258	0.145	0.346938		0.268826	1	-0.0643933		0.970078	0.480359	0.192071		1.32148	0.504108	0.256464		glycogen biosynthetic process;glycogen catabolic process;neutrophil degranulation;response to glucocorticoid;response to nutrient	4-alpha-glucanotransferase activity;amylo-alpha-1,6-glucosidase activity;beta-maltose 4-alpha-glucanotransferase activity;glycogen debranching enzyme activity;polysaccharide binding;polyubiquitin modification-dependent protein binding	cytoplasm;cytosol;extracellular region;ficolin-1-rich granule lumen;inclusion body;isoamylase complex;nucleus;sarcoplasmic reticulum;secretory granule lumen	Metabolic pathways;Starch and sucrose metabolism	Glycogen breakdown (glycogenolysis);Neutrophil degranulation	18.6467	18.8771	18.4793
P15309	Prostatic acid phosphatase	ACPP	12.3882	12.82	11.7419	12.0076	12.3998	12.6633	11.7699	12.0076	4	8	3	2	1.76976	0.264583		0.828335	0.956229	-0.431763		1.44794	1	0.646345		0.601403	0.6438	0.380645		3.13545	0.408	1.07811		1.34686	0.31187	0.812409		0.43445	0.800676	-0.2657		adenosine metabolic process;dephosphorylation;neutrophil degranulation;nucleotide metabolic process;positive regulation of adenosine receptor signaling pathway;protein homotetramerization;purine nucleobase metabolic process;regulation of sensory perception of pain;thiamine metabolic process	5'-nucleotidase activity;acid phosphatase activity;identical protein binding;lysophosphatidic acid phosphatase activity;phosphatase activity;protein homodimerization activity;thiamine phosphate phosphatase activity	azurophil granule membrane;extracellular exosome;extracellular space;filopodium;integral component of membrane;intracellular;lysosomal membrane;nucleus;plasma membrane;vesicle membrane		Neutrophil degranulation	NaN	NaN	12.3708
P22748	Carbonic anhydrase 4	CA4	13.644	13.1507	12.9358	13.3899	13.6608	13.1949	13.0089	13.494	12	10	11	10	1.75349	0.26472		1.51202	0.828448	0.493232		1.82562	0.916245	0.708194		0.600702	0.643863	0.254048		0.446342	1	0.214962		0.802758	0.556058	-0.239184		1.1789	0.543484	-0.454146		bicarbonate transport	carbonate dehydratase activity;zinc ion binding	anchored component of external side of plasma membrane;apical plasma membrane;brush border membrane;cell surface;endoplasmic reticulum-Golgi intermediate compartment;extracellular exosome;Golgi apparatus;membrane;perinuclear region of cytoplasm;plasma membrane;rough endoplasmic reticulum;secretory granule membrane;trans-Golgi network;transport vesicle membrane	Metabolic pathways;Nitrogen metabolism;Proximal tubule bicarbonate reclamation	Erythrocytes take up carbon dioxide and release oxygen;Erythrocytes take up oxygen and release carbon dioxide;Reversible hydration of carbon dioxide	14.1201	12.504	13.3056
P21397	Amine oxidase [flavin-containing] A	MAOA	14.2612	13.925	14.7857	15.2981	14.0736	13.8699	15.0447	15.8245	12	10	11	10	1.75473	0.265246		0.467068	1	0.33625		0.619227	0.9146	-0.524477		1.37605	0.335225	-1.03682		1.47983	0.813219	-0.860727		2.25195	0.109076	-1.37307		0.507159	0.761912	-0.512342		cellular biogenic amine metabolic process;cytokine-mediated signaling pathway;dopamine catabolic process;neurotransmitter catabolic process;neurotransmitter metabolic process	primary amine oxidase activity	integral component of membrane;mitochondrial outer membrane;mitochondrion	Alcoholism;Amphetamine addiction;Arginine and proline metabolism;Cocaine addiction;Dopaminergic synapse;Drug metabolism - cytochrome P450;Glycine, serine and threonine metabolism;Histidine metabolism;Metabolic pathways;Phenylalanine metabolism;Serotonergic synapse;Tryptophan metabolism;Tyrosine metabolism	Biogenic amines are oxidatively deaminated to aldehydes by MAOA and MAOB;Defective MAOA causes Brunner syndrome (BRUNS);Enzymatic degradation of dopamine by COMT;Enzymatic degradation of Dopamine by monoamine oxidase;Interleukin-4 and Interleukin-13 signaling;Metabolism of serotonin;Norepinephrine Neurotransmitter Release Cycle	14.7363	14.056	15.8985
Q8TET4	Neutral alpha-glucosidase C	GANC	11.4483	11.8117	12.0448	10.9428	11.3594	11.941	11.9353	11.0204	10	8	8	6	1.75861	0.265259		0.764754	0.976408	-0.363338		0.886334	0.946633	-0.596424		1.04657	0.438923	0.505532		0.304818	1	-0.233086		2.55781	0.0709136	0.86887		2.03691	0.317684	1.10196			alpha-1,4-glucosidase activity;carbohydrate binding;maltose alpha-glucosidase activity		Galactose metabolism;Metabolic pathways;Starch and sucrose metabolism		11.148	13.0318	10.4427
P30533	Alpha-2-macroglobulin receptor-associated protein	LRPAP1	14.1596	14.1239	14.3867	13.9311	14.1527	14.1234	14.3558	13.9595	12	10	11	10	1.76268	0.265559		0.176393	0.99152	0.0357637		0.870514	0.937063	-0.227081		1.12807	0.413849	0.228505		0.975255	0.91853	-0.262845		0.80075	0.557132	0.192742		1.76575	0.365697	0.455587		amyloid-beta clearance by transcytosis;extracellular negative regulation of signal transduction;negative regulation of amyloid-beta clearance;negative regulation of cell death;negative regulation of protein binding;negative regulation of receptor internalization;negative regulation of very-low-density lipoprotein particle clearance;positive regulation of amyloid-beta clearance;regulation of recep…	amyloid-beta binding;heparin binding;lipase binding;low-density lipoprotein particle receptor binding;receptor antagonist activity;signaling receptor binding;very-low-density lipoprotein particle receptor binding	cell surface;cis-Golgi network;endoplasmic reticulum;endoplasmic reticulum-Golgi intermediate compartment;endosome;endosome lumen;extracellular region;Golgi apparatus;Golgi lumen;plasma membrane;rough endoplasmic reticulum lumen	Cholesterol metabolism		14.1161	14.184	14.1824
O43396	Thioredoxin-like protein 1	TXNL1	15.4268	15.481	15.5238	15.2438	15.4613	15.4717	15.5799	15.2901	12	10	11	10	1.75946	0.266122		0.356042	0.996732	-0.0541754		0.535456	0.950007	-0.0969782		1.20733	0.382325	0.183016		0.21435	1	-0.0428027		1.84927	0.167134	0.237191		1.88023	0.355406	0.279994		cell redox homeostasis	disulfide oxidoreductase activity	cytoplasm;cytosol;nucleus;proteasome complex			15.1029	15.539	15.5218
O43826	Glucose-6-phosphate exchanger SLC37A4	SLC37A4	13.9742	14.1195	13.7602	13.3802	13.9333	14.1299	13.8765	13.3275	12	10	11	10	1.75516	0.266202		0.376097	0.996361	-0.145304		0.35296	0.955808	0.214036		2.0568	0.170282	0.594004		0.816639	0.975993	0.35934		3.70389	0.0130435	0.739308	+	0.796209	0.648929	0.379968		carbohydrate transport;gluconeogenesis;glucose homeostasis;glucose metabolic process;glucose-6-phosphate transport;phosphate ion transmembrane transport	glucose 6-phosphate:inorganic phosphate antiporter activity;glucose-6-phosphate transmembrane transporter activity;transporter activity	endoplasmic reticulum;endoplasmic reticulum membrane;integral component of endoplasmic reticulum membrane;integral component of membrane;membrane	Carbohydrate digestion and absorption	Gluconeogenesis;Glycogen storage disease type Ib (SLC37A4)	13.9626	13.9142	14.4471
Q92574	Hamartin	TSC1	10.8434	10.8632	10.4161	10.9176	10.8807	10.8529	10.3834	10.934	9	7	6	7	1.76364	0.266351		0.0479247	0.987067	-0.0198829		2.02713	0.779086	0.42725		0.212119	0.885503	-0.0742955		1.63522	0.754511	0.447133		0.11545	0.938717	-0.0544126		1.94562	0.341618	-0.501545		activation of GTPase activity;adaptive immune response;adult locomotory behavior;cardiac muscle cell differentiation;cell projection organization;cell-matrix adhesion;cellular response to oxygen-glucose deprivation;cerebral cortex development;glucose import;hippocampus development;kidney development;memory T cell differentiation;myelination;negative regulation of ATPase activity;negative regulati…	ATPase inhibitor activity;chaperone binding;GTPase activating protein binding;Hsp70 protein binding;Hsp90 protein binding;protein N-terminus binding	cell cortex;chaperone complex;cytoplasm;cytoskeleton;cytosol;growth cone;lamellipodium;lipid droplet;membrane;nucleus;perinuclear region of cytoplasm;plasma membrane;postsynaptic density;protein-containing complex;TSC1-TSC2 complex	AMPK signaling pathway;Autophagy - animal;Cellular senescence;Choline metabolism in cancer;Herpes simplex virus 1 infection;Human cytomegalovirus infection;Human papillomavirus infection;Insulin signaling pathway;Longevity regulating pathway;mTOR signaling pathway;Phospholipase D signaling pathway;PI3K-Akt signaling pathway;Thermogenesis	Energy dependent regulation of mTOR by LKB1-AMPK;Inhibition of TSC complex formation by PKB;Macroautophagy;TBC/RABGAPs;TP53 Regulates Metabolic Genes	10.9384	10.9074	10.8807
Q9UL15	BAG family molecular chaperone regulator 5	BAG5	11.8265	11.7112	11.7457	12.104	11.8901	11.7931	11.7852	12.0792	12	10	9	10	1.74377	0.267409		0.419295	1	0.115318		0.248237	0.950127	0.0807449		1.35318	0.339221	-0.277514		0.111438	1	-0.034573		2.72753	0.0564444	-0.392832		2.09226	0.304348	-0.358259		Golgi organization;negative regulation of neuron projection development;negative regulation of oxidative stress-induced intrinsic apoptotic signaling pathway;negative regulation of proteasomal ubiquitin-dependent protein catabolic process;negative regulation of protein refolding;negative regulation of protein ubiquitination;negative regulation of ubiquitin-protein transferase activity;neuron deat…	adenyl-nucleotide exchange factor activity;chaperone binding;protein kinase binding;ubiquitin protein ligase binding	cytosol;inclusion body;membrane;mitochondrion;nucleus;perinuclear region of cytoplasm		Regulation of HSF1-mediated heat shock response	11.3536	12.1754	11.0566
Q0VDG4	Secernin-3	SCRN3	14.0712	14.111	13.9761	13.6519	14.0566	14.1246	14.0918	13.6987	12	10	11	10	1.7441	0.268554		0.130643	0.986325	-0.0398179		0.29454	0.9646	0.0950702		1.59903	0.281371	0.419321		0.541261	1	0.134888		1.94644	0.145948	0.459139		1.10097	0.561617	0.324251		exocytosis	dipeptidase activity				13.657	13.6325	13.7556
P30740	Leukocyte elastase inhibitor	SERPINB1	15.849	15.7661	16.1455	15.781	15.7338	15.7332	16.1724	15.746	12	10	11	10	1.73245	0.270427		0.276986	0.987555	0.0829334		1.42173	0.970866	-0.296507		0.232352	0.876104	0.0680542		1.98103	0.867412	-0.379441		0.0434361	0.978309	-0.0148792		1.9975	0.330173	0.364562		negative regulation of endopeptidase activity;neutrophil degranulation	serine-type endopeptidase inhibitor activity	collagen-containing extracellular matrix;extracellular exosome;extracellular region;extracellular space;membrane;secretory granule lumen		Neutrophil degranulation	15.5293	16.0245	15.6599
Q16821	Protein phosphatase 1 regulatory subunit 3A	PPP1R3A	15.2325	15.4218	15.1971	14.8411	15.3087	15.3623	14.99	14.891	12	10	11	10	1.71836	0.270854		0.636593	0.968498	-0.189278		0.0662403	0.982604	0.0354205		1.8205	0.24019	0.391377		0.605027	1	0.224699		3.32864	0.0214444	0.580655	+	1.15743	0.547361	0.355956		glycogen metabolic process		integral component of membrane	Insulin resistance;Insulin signaling pathway		15.3889	15.2584	15.4591
Q86WA6	Valacyclovir hydrolase	BPHL	14.037	14.0009	14.0631	14.4803	14.0522	14.0508	14.1746	14.3938	12	10	11	10	1.73353	0.270966		0.109802	0.985366	0.036061		0.0820501	0.978141	-0.0260544		1.51334	0.308367	-0.443322		0.159163	1	-0.0621154		1.48532	0.270407	-0.479383		1.26125	0.522967	-0.417267		cellular amino acid metabolic process;response to toxic substance;xenobiotic metabolic process	alpha-amino-acid esterase activity	mitochondrial outer membrane;mitochondrion		Phase I - Functionalization of compounds	14.2442	14.343	14.0142
Q9NWH9	SAFB-like transcription modulator	SLTM	11.4093	11.4188	11.5325	11.7468	11.4786	11.2637	11.602	11.7118	12	10	11	10	1.71608	0.271028		0.027971	0.991361	-0.00946822		0.642102	0.908004	-0.123173		2.11734	0.155856	-0.337489		0.464663	1	-0.113705		1.70101	0.200875	-0.328021		1.17205	0.548603	-0.214316		apoptotic process;regulation of mRNA processing;regulation of transcription by RNA polymerase II	RNA binding;sequence-specific DNA binding	nuclear body;nucleoplasm;nucleus			11.3478	11.5152	10.975
Q9BRJ2	39S ribosomal protein L45, mitochondrial	MRPL45	13.6437	13.6416	13.2921	13.6987	13.6699	13.728	13.3518	13.7082	12	10	11	10	1.71995	0.271151		0.00493562	0.997517	0.00202552		2.44531	0.854545	0.35155		0.169258	0.897902	-0.0549912		1.4212	0.855404	0.349524		0.128194	0.934935	-0.0570168		1.92062	0.341895	-0.406541		mitochondrial translational elongation;mitochondrial translational termination	RNA binding	mitochondrial inner membrane;mitochondrial large ribosomal subunit;mitochondrion		Mitochondrial translation elongation;Mitochondrial translation initiation;Mitochondrial translation termination	13.9251	13.5003	13.5859
Q9UPV9	Trafficking kinesin-binding protein 1	TRAK1	16.478	16.4753	16.3661	16.2148	16.4638	16.4768	16.4631	16.2294	10	6	6	8	1.73512	0.271196		0.0161296	0.992236	0.00270729		0.3554	0.954005	0.111915		3.3816	0.0375714	0.263161	+	0.349795	1	0.109208		3.33834	0.0216	0.260453	+	0.516999	0.756417	0.151246		anterograde axonal transport;anterograde axonal transport of mitochondrion;dendrite morphogenesis;endosome to lysosome transport;mitochondrion distribution;neurogenesis;positive regulation of axonogenesis;protein localization;protein O-linked glycosylation;protein targeting;regulation of transcription by RNA polymerase II;vesicle transport along microtubule	GABA receptor binding;myosin binding;signaling receptor binding;TPR domain binding	axon cytoplasm;axonal growth cone;cell cortex;cytoplasm;cytoplasmic vesicle;dendrite;dendrite cytoplasm;early endosome;mitochondrial membrane;mitochondrion;nucleus;perinuclear region of cytoplasm		Signaling by BRAF and RAF fusions	16.4572	16.3388	NaN
Q9BXW6	Oxysterol-binding protein-related protein 1	OSBPL1A	14.1155	14.0835	13.9549	13.7412	14.0717	14.0592	14.0171	13.6643	12	10	11	10	1.72844	0.271923		0.113091	0.98797	0.0319318		0.612804	0.914104	0.160591		3.22986	0.0448485	0.374257	+	0.402768	1	0.128659		2.13438	0.121103	0.342325		0.865669	0.623846	0.213666		antigen processing and presentation of exogenous peptide antigen via MHC class II;bile acid biosynthetic process;cholesterol metabolic process;vesicle-mediated transport	cholesterol binding;lipid binding;phospholipid binding;sterol binding;sterol transporter activity	cytosol;extracellular exosome;intracellular membrane-bounded organelle;late endosome;membrane		MHC class II antigen presentation;Synthesis of bile acids and bile salts	14.0301	14.4882	13.9802
Q8NBU5	ATPase family AAA domain-containing protein 1	ATAD1	15.5927	15.5476	15.2399	15.5086	15.544	15.6658	15.2402	15.5547	12	10	11	10	1.69739	0.272		0.129662	0.986394	0.0451312		2.66868	0.902	0.35281		0.461837	0.729818	0.0841171		1.22929	0.891361	0.307679		0.101045	0.947481	0.0389859		1.57411	0.439687	-0.268693		learning;memory;negative regulation of synaptic transmission, glutamatergic;positive regulation of receptor internalization;regulation of postsynaptic neurotransmitter receptor internalization	ATP binding;ATPase activity	cell junction;glutamatergic synapse;membrane;peroxisomal membrane;postsynaptic membrane			15.6909	15.5219	15.4275
Q9UBR2	Cathepsin Z	CTSZ	13.7069	13.7124	14.3488	14.1365	13.8781	13.837	14.4918	14.2606	12	10	11	10	1.72021	0.272227		0.00934161	0.995414	-0.00551979		1.88644	0.901116	-0.641907		1.00894	0.457337	-0.429674		1.93319	0.80839	-0.636387		1.02933	0.455048	-0.424154		0.363026	0.830706	0.212233		angiotensin maturation;COPII vesicle coating;endoplasmic reticulum to Golgi vesicle-mediated transport;epithelial tube branching involved in lung morphogenesis;negative regulation of neuron projection development;negative regulation of plasminogen activation;negative regulation of protein binding;neutrophil degranulation;positive regulation of neural precursor cell proliferation;positive regulati…	carboxypeptidase activity;cysteine-type endopeptidase activity;cysteine-type peptidase activity	cell cortex region;cell surface;collagen-containing extracellular matrix;COPII-coated ER to Golgi transport vesicle;cytoplasmic vesicle;endoplasmic reticulum;endoplasmic reticulum lumen;endoplasmic reticulum-Golgi intermediate compartment membrane;extracellular exosome;extracellular region;extracellular space;ficolin-1-rich granule lumen;Golgi membrane;growth cone;intracellular membrane-bounded o…	Apoptosis;Lysosome	Cargo concentration in the ER;COPII-mediated vesicle transport;Lysosome Vesicle Biogenesis;Metabolism of Angiotensinogen to Angiotensins;Neutrophil degranulation	13.4288	14.0752	12.8652
Q15904	V-type proton ATPase subunit S1	ATP6AP1	12.6501	13.06	12.6727	12.7917	12.6255	12.9729	12.7946	12.8282	12	10	10	9	1.698	0.272955		1.49502	0.809714	-0.409917		0.0815928	0.977847	-0.0226289		0.883743	0.503996	-0.141609		1.30809	0.865189	0.387288		0.839611	0.539662	0.268308		0.529175	0.748866	-0.11898		ATP hydrolysis coupled proton transport;cellular iron ion homeostasis;cellular response to increased oxygen levels;establishment of organelle localization;insulin receptor signaling pathway;ion transmembrane transport;pH reduction;positive regulation of bone resorption;positive regulation of ERK1 and ERK2 cascade;positive regulation of exocytosis;positive regulation of osteoblast differentiation;…	ATP binding;proton-transporting ATP synthase activity, rotational mechanism;proton-transporting ATPase activity, rotational mechanism;Rab GTPase binding;transporter activity	endoplasmic reticulum membrane;endoplasmic reticulum-Golgi intermediate compartment membrane;endosome membrane;extracellular exosome;integral component of membrane;plasma membrane proton-transporting V-type ATPase complex;proton-transporting two-sector ATPase complex;proton-transporting V-type ATPase, V1 domain	Epithelial cell signaling in Helicobacter pylori infection;Hepatitis B;Human papillomavirus infection;Lysosome;Metabolic pathways;Oxidative phosphorylation;Phagosome;Rheumatoid arthritis;Tuberculosis;Vibrio cholerae infection	Insulin receptor recycling;Ion channel transport;Transferrin endocytosis and recycling	12.6376	12.4146	12.8567
O75116	Rho-associated protein kinase 2	ROCK2	17.1352	16.9903	17.1412	16.8133	17.1453	17.0059	17.1239	16.8846	12	10	11	10	1.70551	0.273028		0.6086	0.974161	0.144972		0.0193067	0.993331	-0.00593852		3.01379	0.0597143	0.3219		0.536861	1	-0.15091		0.783112	0.563183	0.176928		2.11694	0.297091	0.327839		aortic valve morphogenesis;cellular response to testosterone stimulus;centrosome duplication;cortical actin cytoskeleton organization;ephrin receptor signaling pathway;G protein-coupled receptor signaling pathway;I-kappaB kinase/NF-kappaB signaling;negative regulation of angiogenesis;negative regulation of bicellular tight junction assembly;negative regulation of biomineral tissue development;neg…	ATP binding;metal ion binding;protein serine/threonine kinase activity;Rho GTPase binding;Rho-dependent protein serine/threonine kinase activity;RNA binding;structural molecule activity;tau protein binding;tau-protein kinase activity	centrosome;cytoplasmic ribonucleoprotein granule;cytosol;nucleus;plasma membrane	Axon guidance;cAMP signaling pathway;cGMP-PKG signaling pathway;Chemokine signaling pathway;Focal adhesion;Human cytomegalovirus infection;Leukocyte transendothelial migration;Oxytocin signaling pathway;Pathogenic Escherichia coli infection;Pathways in cancer;Platelet activation;Proteoglycans in cancer;Regulation of actin cytoskeleton;Salmonella infection;Shigellosis;Sphingolipid signaling pathwa…	EPHA-mediated growth cone collapse;EPHB-mediated forward signaling;G alpha (12/13) signalling events;RHO GTPases Activate ROCKs;Sema4D induced cell migration and growth-cone collapse;VEGFA-VEGFR2 Pathway	17.0097	17.2774	16.774
Q9UH99	SUN domain-containing protein 2	SUN2	14.3126	13.9768	14.2731	14.4249	14.3182	13.9117	14.3125	14.3729	12	10	11	10	1.72067	0.273333		1.50411	0.830079	0.33579		0.114881	0.974031	0.0395386		0.379091	0.784404	-0.112261		1.38738	0.887541	-0.296252		2.33938	0.101608	-0.448051		0.6231	0.71135	-0.1518		centrosome localization;cytoskeletal anchoring at nuclear membrane;meiotic cell cycle;mitotic spindle organization;nuclear envelope organization;nuclear matrix anchoring at nuclear membrane;nuclear migration;nuclear migration along microfilament;nucleokinesis involved in cell motility in cerebral cortex radial glia guided migration;positive regulation of cell migration	identical protein binding;lamin binding;microtubule binding;protein membrane anchor	condensed nuclear chromosome;endosome membrane;integral component of nuclear inner membrane;meiotic nuclear membrane microtubule tethering complex;nuclear chromosome, telomeric region;nuclear envelope;nuclear membrane		Meiotic synapsis	13.8506	14.021	13.716
Q5T750	Skin-specific protein 32	XP32	12.8593	14.6663	13.0277	12.4691	13.0569	15.3152	13.1249	12.1589	4	7	5	7	1.69907	0.273538		1.67081	0.789933	-1.80702		0.0996407	0.974368	-0.168367		0.284685	0.840103	0.390185		1.24661	0.890533	1.63865		1.96754	0.145109	2.1972		0.349589	0.835222	0.558552		epidermis development;keratinocyte differentiation;peptide cross-linking	structural molecule activity	cornified envelope;cytoplasm			13.1456	NaN	12.9682
Q8N239	Kelch-like protein 34	KLHL34	12.8399	13.388	12.9651	13.3422	12.9751	13.3938	13.0585	13.2667	12	10	9	10	1.72217	0.27378		1.80099	0.798875	-0.548168		0.230774	0.955603	-0.125245		1.45314	0.319132	-0.50231		1.71218	0.807	0.422923		0.115657	0.938851	0.0458572		1.25494	0.525045	-0.377065				extracellular space			12.9265	12.6703	13.5451
P82650	28S ribosomal protein S22, mitochondrial	MRPS22	14.7259	14.9191	14.5464	14.8656	14.7768	14.9323	14.5762	14.8789	12	10	11	10	1.70014	0.273909		0.941706	0.930624	-0.193224		0.854104	0.943025	0.179479		0.579133	0.653547	-0.139727		2.13788	0.8205	0.372703		0.166793	0.910581	0.0534972		1.65187	0.406013	-0.319206		mitochondrial translational elongation;mitochondrial translational termination	structural constituent of ribosome	mitochondrial inner membrane;mitochondrial ribosome;mitochondrial small ribosomal subunit;mitochondrion		Mitochondrial translation elongation;Mitochondrial translation initiation;Mitochondrial translation termination	14.8085	14.4674	14.7857
O75251	NADH dehydrogenase [ubiquinone] iron-sulfur protein 7, mitochondrial	NDUFS7	18.0118	17.7256	17.5345	18.1091	17.9679	17.8054	17.6882	18.1864	12	10	11	10	1.70587	0.274028		0.93932	0.929466	0.286259		1.59513	0.945176	0.477329		0.262818	0.84987	-0.0972666		0.379581	1	0.19107		1.11892	0.414902	-0.383526		1.7453	0.357549	-0.574595		aerobic respiration;electron transport coupled proton transport;mitochondrial electron transport, NADH to ubiquinone;mitochondrial respiratory chain complex I assembly	4 iron, 4 sulfur cluster binding;metal ion binding;NADH dehydrogenase (ubiquinone) activity;oxidoreductase activity, acting on NAD(P)H, quinone or similar compound as acceptor;protease binding;quinone binding	mitochondrial matrix;mitochondrial respiratory chain complex I;neuron projection;neuronal cell body;synaptic membrane	Alzheimer disease;Huntington disease;Metabolic pathways;Non-alcoholic fatty liver disease (NAFLD);Oxidative phosphorylation;Parkinson disease;Retrograde endocannabinoid signaling;Thermogenesis	Complex I biogenesis;Respiratory electron transport	18.4121	17.8781	18.076
Q8NE62	Choline dehydrogenase, mitochondrial	CHDH	13.229	12.8491	13.3589	13.0069	13.2537	12.7389	13.3155	13.0618	12	10	11	10	1.70133	0.27432		1.65457	0.795391	0.379892		0.324447	0.95904	-0.129945		0.929873	0.482605	0.222102		1.81497	0.759593	-0.509836		0.500712	0.720834	-0.15779		1.18911	0.542031	0.352046		choline catabolic process;glycine betaine biosynthetic process from choline	choline dehydrogenase activity;flavin adenine dinucleotide binding	mitochondrial inner membrane	Glycine, serine and threonine metabolism;Metabolic pathways	Choline catabolism	12.8989	13.2966	13.2428
Q96DG6	Carboxymethylenebutenolidase homolog	CMBL	18.4984	18.5745	18.664	18.108	18.6654	18.5606	18.7638	18.1757	12	10	11	10	1.69222	0.274321		0.209933	0.989742	-0.0760405		0.376857	0.95593	-0.165591		1.37981	0.336208	0.390427		0.225119	1	-0.0895501		2.36333	0.097	0.466467		2.01399	0.3202	0.556017		xenobiotic metabolic process	hydrolase activity	cytosol;extracellular exosome	Metabolic pathways	Phase I - Functionalization of compounds	18.1756	18.717	17.7068
Q9NWV4	CXXC motif containing zinc binding protein	CZIB	15.67	15.6764	15.9795	15.6124	15.6413	15.6277	15.9254	15.5658	12	10	11	10	1.70657	0.274778		0.0249808	0.991094	-0.00637544		1.39319	0.979852	-0.30953		0.286214	0.839704	0.0576135		1.2048	0.905712	-0.303155		0.241948	0.866159	0.063989		1.57971	0.441205	0.367144			zinc ion binding				15.5885	15.8824	15.5268
P55809	Succinyl-CoA:3-ketoacid coenzyme A transferase 1, mitochondrial	OXCT1	15.5558	15.2439	16.0559	16.131	15.6305	15.5323	16.1035	16.1358	12	10	11	10	1.68972	0.27488		0.421642	1	0.311949		1.02441	0.918085	-0.500056		1.18642	0.387666	-0.575227		1.68759	0.765037	-0.812005		1.8401	0.169863	-0.887176		0.1111	0.946399	-0.0751709		adipose tissue development;brain development;cellular ketone body metabolic process;heart development;ketone body catabolic process;ketone catabolic process;positive regulation of insulin secretion involved in cellular response to glucose stimulus;response to activity;response to ethanol;response to hormone;response to nutrient;response to starvation	3-oxoacid CoA-transferase activity;protein homodimerization activity	mitochondrial matrix;mitochondrion;nucleoplasm	Butanoate metabolism;Metabolic pathways;Synthesis and degradation of ketone bodies;Valine, leucine and isoleucine degradation	Utilization of Ketone Bodies	14.9945	15.0383	14.3493
Q8NI37	Protein phosphatase PTC7 homolog	PPTC7	13.1376	13.0235	12.8376	13.3161	13.1668	13.0146	12.8514	13.2687	12	10	11	10	1.72222	0.275038		0.294213	0.98865	0.114093		1.56539	0.929247	0.299985		0.86127	0.509429	-0.178455		0.513306	1	0.185893		0.981243	0.47538	-0.292548		2.88729	0.263273	-0.478441			metal ion binding;phosphoprotein phosphatase activity	mitochondrion			13.3827	13.569	12.8729
Q6P087	Mitochondrial mRNA pseudouridine synthase RPUSD3	RPUSD3	17.7817	17.891	17.6369	17.2208	17.6958	17.9508	17.7519	17.2987	10	9	10	9	1.70763	0.275256		0.277585	0.987673	-0.109279		0.295923	0.964208	0.144879		2.03962	0.174605	0.560975		0.546908	1	0.254158		2.30714	0.102165	0.670254		0.984222	0.596661	0.416096		mRNA processing;positive regulation of mitochondrial translation;pseudouridine synthesis	pseudouridine synthase activity;RNA binding	mitochondrial matrix			17.8361	18.3287	NaN
Q07960	Rho GTPase-activating protein 1	ARHGAP1	13.6551	13.8384	13.4603	13.8489	13.6728	13.8946	13.6111	13.8433	12	10	11	10	1.6802	0.276349		1.18338	0.894086	-0.183335		0.762283	0.920799	0.194764		0.760192	0.554682	-0.193842		1.84101	0.763636	0.378099		0.0270184	0.990709	-0.0105066		1.48835	0.452811	-0.388605		endosomal transport;negative regulation of endocytic recycling;regulation of small GTPase mediated signal transduction;Rho protein signal transduction;small GTPase mediated signal transduction;transferrin transport	cadherin binding;GTPase activator activity;Rab GTPase binding;SH3 domain binding;SH3/SH2 adaptor activity	cytoplasm;cytosol;endosome membrane;extracellular exosome;perinuclear region of cytoplasm		Rho GTPase cycle	13.3056	13.768	13.6135
P54289	Voltage-dependent calcium channel subunit alpha-2/delta-1	CACNA2D1	17.252	17.1711	17.122	16.8311	17.2108	17.143	17.1474	16.8871	12	10	11	10	1.67483	0.276517		0.312155	0.987598	0.0809594		0.402006	0.956669	0.130032		2.70828	0.0802424	0.420945		0.129765	1	0.049073		2.09611	0.11995	0.339985		1.16836	0.545406	0.290912		calcium ion import across plasma membrane;calcium ion transmembrane transport via high voltage-gated calcium channel;calcium ion transport;calcium ion transport into cytosol;cardiac muscle cell action potential involved in contraction;cellular response to amyloid-beta;membrane depolarization during bundle of His cell action potential;positive regulation of high voltage-gated calcium channel activ…	metal ion binding;voltage-gated calcium channel activity	extracellular exosome;L-type voltage-gated calcium channel complex;plasma membrane;sarcoplasmic reticulum;voltage-gated calcium channel complex	Adrenergic signaling in cardiomyocytes;Arrhythmogenic right ventricular cardiomyopathy (ARVC);Cardiac muscle contraction;Dilated cardiomyopathy (DCM);Hypertrophic cardiomyopathy (HCM);MAPK signaling pathway;Oxytocin signaling pathway	Phase 0 - rapid depolarisation;Phase 2 - plateau phase	17.0809	17.2162	17.1004
Q9BUB5	MAP kinase-interacting serine/threonine-protein kinase 1	MKNK1	12.8228	12.8236	12.8863	12.5579	12.8695	12.8758	12.9027	12.5779	11	9	9	9	1.67629	0.276727		0.00385181	0.998041	-0.000874722		0.196654	0.956956	-0.0635743		2.44182	0.107527	0.264848		0.194466	1	-0.0626995		2.44195	0.0855054	0.265722		1.54968	0.428796	0.328422		intracellular signal transduction;peptidyl-serine phosphorylation;protein autophosphorylation;protein phosphorylation;regulation of translation	ATP binding;calcium-dependent protein serine/threonine kinase activity;calmodulin binding;calmodulin-dependent protein kinase activity;metal ion binding;protein serine/threonine kinase activity	cytoplasm;cytosol;nucleoplasm;nucleus	HIF-1 signaling pathway;Insulin signaling pathway;MAPK signaling pathway	Spry regulation of FGF signaling	NaN	12.9602	12.8999
Q13451	Peptidyl-prolyl cis-trans isomerase FKBP5	FKBP5	14.7306	14.5009	15.188	14.5236	14.7145	14.5385	14.8577	14.5523	12	10	11	10	1.68065	0.277211		1.32814	0.869038	0.229736		0.781468	0.925498	-0.457317		1.50855	0.310978	0.20705		1.29875	0.862884	-0.687053		0.0740597	0.960089	-0.0226853		1.26021	0.521206	0.664368		chaperone-mediated protein folding;protein folding;protein peptidyl-prolyl isomerization;response to bacterium	FK506 binding;heat shock protein binding;peptidyl-prolyl cis-trans isomerase activity	cytoplasm;cytosol;extracellular exosome;membrane;nucleoplasm	Estrogen signaling pathway	ESR-mediated signaling;HSP90 chaperone cycle for steroid hormone receptors (SHR);MECP2 regulates neuronal receptors and channels	15.0654	14.5149	14.7573
Q7LG56	Ribonucleoside-diphosphate reductase subunit M2 B	RRM2B	14.1364	14.1872	14.1106	13.8111	14.1542	14.2858	14.154	13.8509	12	10	11	10	1.6824	0.277251		0.215968	0.992907	-0.0507806		0.0707049	0.982479	0.0258339		2.22711	0.143861	0.325239		0.233539	1	0.0766145		2.55706	0.0702439	0.376019		1.29997	0.501867	0.299405		deoxyribonucleoside triphosphate metabolic process;deoxyribonucleotide biosynthetic process;DNA repair;kidney development;mitochondrial DNA replication;negative regulation of intrinsic apoptotic signaling pathway by p53 class mediator;renal system process;response to amine;response to oxidative stress	metal ion binding;ribonucleoside-diphosphate reductase activity, thioredoxin disulfide as acceptor	cytosol;mitochondrion;nucleoplasm	Drug metabolism - other enzymes;Glutathione metabolism;Metabolic pathways;p53 signaling pathway;Purine metabolism;Pyrimidine metabolism	Interconversion of nucleotide di- and triphosphates;TP53 Regulates Metabolic Genes	13.873	14.5316	13.874
Q9Y6I9	Testis-expressed protein 264	TEX264	13.8862	13.8401	13.7261	13.4608	13.8839	13.8872	13.714	13.5813	12	10	11	10	1.67652	0.27767		0.111858	0.986591	0.046166		0.750973	0.923947	0.160132		2.72504	0.080127	0.425377		0.299528	1	0.113966		1.42027	0.286794	0.379211		1.27676	0.508194	0.265245		platelet degranulation		extracellular region;platelet alpha granule lumen		Platelet degranulation	14.0038	13.917	13.8507
P16435	NADPH--cytochrome P450 reductase	POR	13.1088	13.0303	12.9878	13.5254	13.018	12.9859	12.8094	13.355	12	10	11	10	1.67099	0.277854		0.218044	0.993625	0.0785098		0.314968	0.958701	0.121032		1.31648	0.351582	-0.416569		0.0981707	0.998568	0.0425217		1.70604	0.199574	-0.495079		1.7451	0.355217	-0.537601		carnitine metabolic process;cellular organofluorine metabolic process;cellular response to follicle-stimulating hormone stimulus;cellular response to peptide hormone stimulus;demethylation;fatty acid oxidation;flavonoid metabolic process;internal peptidyl-lysine acetylation;negative regulation of cysteine-type endopeptidase activity involved in apoptotic process;negative regulation of lipase acti…	cytochrome-b5 reductase activity, acting on NAD(P)H;electron transfer activity;enzyme binding;flavin adenine dinucleotide binding;FMN binding;hydrolase activity;iron-cytochrome-c reductase activity;NADP binding;NADPH-hemoprotein reductase activity;nitric oxide dioxygenase activity;oxidoreductase activity	cytosol;endoplasmic reticulum membrane;integral component of membrane;intracellular membrane-bounded organelle;membrane;mitochondrion		Cytochrome P450 - arranged by substrate type	13.872	12.4023	13.3178
P02768	Serum albumin	ALB	21.9171	21.9096	21.7684	21.5639	21.8759	21.8939	21.7414	21.6089	12	10	11	10	1.68266	0.278354		0.0202069	0.993342	0.00744321		0.792712	0.927609	0.14862		2.13639	0.152147	0.3532		0.540127	1	0.141177		1.61374	0.228983	0.345757		1.01174	0.583943	0.20458		cellular protein metabolic process;cellular response to starvation;hemolysis by symbiont of host erythrocytes;high-density lipoprotein particle remodeling;maintenance of mitochondrion location;negative regulation of apoptotic process;negative regulation of programmed cell death;platelet degranulation;post-translational protein modification;receptor-mediated endocytosis;retina homeostasis	antioxidant activity;chaperone binding;copper ion binding;DNA binding;drug binding;fatty acid binding;identical protein binding;pyridoxal phosphate binding;toxic substance binding	blood microparticle;endoplasmic reticulum;endoplasmic reticulum lumen;extracellular exosome;extracellular region;extracellular space;Golgi apparatus;myelin sheath;nucleus;platelet alpha granule lumen;protein-containing complex	Thyroid hormone synthesis	Defective SLCO1B1 causes hyperbilirubinemia, Rotor type (HBLRR);Defective SLCO1B3 causes hyperbilirubinemia, Rotor type (HBLRR);HDL remodeling;Platelet degranulation;Post-translational protein phosphorylation;Recycling of bile acids and salts;Regulation of Insulin-like Growth Factor (IGF) transport and uptake by Insulin-like Growth Factor Binding Proteins (IGFBPs);Scavenging of heme from plasma;T…	21.7692	21.7876	21.6851
Q9ULX7	Carbonic anhydrase 14	CA14	13.1211	13.233	13.0411	12.5184	13.2148	13.4442	12.9367	12.5568	12	10	9	9	1.66718	0.279026		0.191185	0.987516	-0.111876		0.158966	0.969229	0.0800072		1.86837	0.225587	0.602667		0.374675	1	0.191883		1.96142	0.145155	0.714543		1.56721	0.433081	0.52266		bicarbonate transport	carbonate dehydratase activity;zinc ion binding	integral component of membrane;plasma membrane	Metabolic pathways;Nitrogen metabolism	Reversible hydration of carbon dioxide	13.3147	13.0524	13.6653
Q9C075	Keratin, type I cytoskeletal 23	KRT23	14.0818	14.5929	14.3213	13.9459	13.9415	14.6404	14.3385	13.9815	11	10	8	10	1.66177	0.279257		1.81279	0.799097	-0.511082		0.743988	0.927161	-0.239506		0.250244	0.8636	0.135924		0.765004	0.997452	0.271576		1.77614	0.185957	0.647006		0.914508	0.598776	0.37543		cornification;keratinization	structural molecule activity	cytosol;intermediate filament	Estrogen signaling pathway	Formation of the cornified envelope;Keratinization	14.3862	13.8991	14.7833
Q13405	39S ribosomal protein L49, mitochondrial	MRPL49	12.8474	13.0789	12.6286	12.1378	12.9503	13.0432	12.486	12.1268	12	9	9	10	1.6637	0.280238		0.353592	0.996908	-0.231413		0.294437	0.963826	0.218879		1.62795	0.27594	0.709666		0.876799	0.95398	0.450292		2.92293	0.0399245	0.941079	+	1.02019	0.578618	0.490787		mitochondrial translational elongation;mitochondrial translational termination	structural constituent of ribosome	mitochondrial inner membrane;mitochondrial large ribosomal subunit;mitochondrial ribosome;mitochondrion		Mitochondrial translation elongation;Mitochondrial translation initiation;Mitochondrial translation termination	13.5688	12.7344	14.2035
O95573	Long-chain-fatty-acid--CoA ligase 3	ACSL3	14.471	14.4993	14.4896	14.0907	14.4213	14.4988	14.5871	14.0544	12	10	11	10	1.66181	0.280424		0.114705	0.989354	-0.0282891		0.0411015	0.990948	-0.0185512		2.07711	0.167306	0.380333		0.0212754	0.994751	0.00973792		2.2906	0.104036	0.408622		1.39748	0.492127	0.398884		brain development;fatty acid biosynthetic process;long-chain fatty acid import;long-chain fatty-acyl-CoA biosynthetic process;positive regulation of Golgi to plasma membrane protein transport;positive regulation of phosphatidylcholine biosynthetic process;positive regulation of secretion;response to nutrient;response to organic cyclic compound;very-low-density lipoprotein particle assembly	ATP binding;decanoate-CoA ligase activity;long-chain fatty acid-CoA ligase activity;protein domain specific binding;protein kinase binding	endoplasmic reticulum;endoplasmic reticulum membrane;Golgi apparatus;integral component of membrane;lipid droplet;membrane;mitochondrial outer membrane;perinuclear region of cytoplasm;peroxisomal membrane	Adipocytokine signaling pathway;Fatty acid biosynthesis;Fatty acid degradation;Fatty acid metabolism;Ferroptosis;Metabolic pathways;Peroxisome;PPAR signaling pathway;Thermogenesis	Synthesis of very long-chain fatty acyl-CoAs	14.4828	14.4748	14.9664
P31949	Protein S100-A11	S100A11	13.5156	14.304	13.9637	14.0158	13.4488	14.2379	13.7369	14.0277	12	8	9	9	1.65255	0.281367		2.16085	0.747143	-0.788454		1.05023	0.910595	-0.44817		1.39765	0.33344	-0.500204		0.601358	1	0.340283		0.528813	0.701246	0.288249		0.0723555	0.972155	-0.0520341		negative regulation of cell proliferation;negative regulation of DNA replication;neutrophil degranulation;signal transduction	cadherin binding involved in cell-cell adhesion;calcium ion binding;calcium-dependent protein binding;protein homodimerization activity;S100 protein binding	cell-cell adherens junction;cytoplasm;extracellular exosome;extracellular region;extracellular space;nucleus;ruffle;secretory granule lumen		Neutrophil degranulation	13.8128	13.4435	13.8041
Q14974	Importin subunit beta-1	KPNB1	16.7986	17.5797	16.8767	16.9667	16.9399	17.5497	16.861	17.187	12	10	11	10	1.65603	0.281597		2.54183	0.636	-0.781071		0.113476	0.973413	-0.0781363		0.217532	0.882396	-0.168124		2.76288	0.580571	0.702934		1.44186	0.282638	0.612947		0.11551	0.944185	-0.0899874		apoptotic DNA fragmentation;astral microtubule organization;establishment of mitotic spindle localization;establishment of protein localization;intracellular transport of virus;mitotic chromosome movement towards spindle pole;mitotic metaphase plate congression;mitotic spindle assembly;modulation by virus of host process;neutrophil degranulation;NLS-bearing protein import into nucleus;protein imp…	enzyme binding;Hsp90 protein binding;nuclear localization sequence binding;protein domain specific binding;protein transporter activity;Ran GTPase binding;RNA binding;zinc ion binding	cytoplasm;cytoplasmic stress granule;cytosol;endoplasmic reticulum tubular network;extracellular exosome;extracellular region;ficolin-1-rich granule lumen;host cell;membrane;nuclear envelope;nuclear membrane;nuclear periphery;nuclear pore;nucleoplasm;specific granule lumen	RNA transport	Activation of DNA fragmentation factor;ISG15 antiviral mechanism;Neutrophil degranulation;NS1 Mediated Effects on Host Pathways;Nuclear import of Rev protein;Regulation of cholesterol biosynthesis by SREBP (SREBF);Transport of Ribonucleoproteins into the Host Nucleus	17.3531	17.3732	15.7873
Q8N5G0	Small integral membrane protein 20	SMIM20	13.7129	13.4876	13.2103	13.8914	13.5406	13.4586	13.1906	13.8952	11	9	10	8	1.65317	0.282259		0.610237	0.974738	0.225321		1.23474	1	0.502608		0.605847	0.640281	-0.178502		0.537692	1	0.277287		1.56408	0.240403	-0.403823		1.9508	0.340909	-0.68111		mitochondrial respiratory chain complex IV assembly		integral component of membrane;mitochondrial inner membrane			13.4822	13.396	13.3437
P61009	Signal peptidase complex subunit 3	SPCS3	13.2964	13.3539	12.9862	13.2852	13.3329	13.3662	12.9621	13.2623	12	10	11	10	1.64598	0.282337		0.190606	0.987139	-0.057508		1.36127	0.960403	0.310212		0.0384377	0.973598	0.0112654		1.83681	0.744561	0.36772		0.327482	0.817102	0.0687735		1.58757	0.437356	-0.298947		protein targeting to ER;proteolysis;signal peptide processing	peptidase activity	endoplasmic reticulum;endoplasmic reticulum membrane;integral component of membrane;organelle membrane;signal peptidase complex	Protein export	SRP-dependent cotranslational protein targeting to membrane;Synthesis, secretion, and deacylation of Ghrelin;Synthesis, secretion, and inactivation of Glucagon-like Peptide-1 (GLP-1);Synthesis, secretion, and inactivation of Glucose-dependent Insulinotropic Polypeptide (GIP)	13.397	13.1264	13.7884
P30837	Aldehyde dehydrogenase X, mitochondrial	ALDH1B1	15.9773	16.6173	16.1267	16.4012	16.0226	16.559	16.016	16.5622	12	10	11	10	1.64403	0.282803		2.93267	0.6568	-0.64		0.257008	0.953873	-0.149396		1.65686	0.274635	-0.423856		1.19297	0.908528	0.490604		0.659947	0.62335	0.216145		0.547325	0.742604	-0.27446		carbohydrate metabolic process;ethanol catabolic process;ethanol oxidation	aldehyde dehydrogenase (NAD) activity;glyceraldehyde-3-phosphate dehydrogenase (NAD+) (non-phosphorylating) activity;NAD binding	intracellular membrane-bounded organelle;mitochondrial matrix;mitochondrion;nucleoplasm	Arginine and proline metabolism;Ascorbate and aldarate metabolism;beta-Alanine metabolism;Fatty acid degradation;Glycerolipid metabolism;Glycolysis / Gluconeogenesis;Histidine metabolism;Lysine degradation;Metabolic pathways;Pyruvate metabolism;Tryptophan metabolism;Valine, leucine and isoleucine degradation	Ethanol oxidation	16.1373	16.3109	15.9837
Q9H0R4	Haloacid dehalogenase-like hydrolase domain-containing protein 2	HDHD2	14.6237	14.6614	14.6424	14.2377	14.6426	14.6714	14.7827	14.1566	12	10	11	10	1.64665	0.283124		0.116963	0.990736	-0.0377086		0.0394117	0.990949	-0.0186741		2.80647	0.0731228	0.385997		0.037798	0.995986	0.0190345		2.53292	0.0725176	0.423706		1.53418	0.430522	0.404671		dephosphorylation	enzyme binding;metal ion binding;phosphatase activity	extracellular exosome			14.2927	14.6169	14.3291
P00747	Plasminogen	PLG	14.7468	14.2785	14.0554	14.1223	14.6944	14.1382	14.1963	14.3033	12	10	11	10	1.64846	0.283154		1.26012	0.912154	0.468324		2.43588	0.804333	0.691451		1.70367	0.269075	0.624535		0.40012	1	0.223128		0.230251	0.871103	0.156211		0.0933219	0.95613	-0.0669162		blood coagulation;cellular protein metabolic process;extracellular matrix disassembly;fibrinolysis;interaction with symbiont;interaction with symbiont via secreted substance involved in symbiotic interaction;modification by host of symbiont morphology or physiology via secreted substance;negative regulation of cell proliferation;negative regulation of cell-cell adhesion mediated by cadherin;negat…	apolipoprotein binding;chaperone binding;endopeptidase activity;enzyme binding;kinase binding;proteasome core complex binding;protein antigen binding;protein domain specific binding;serine-type endopeptidase activity;serine-type peptidase activity;signaling receptor binding	blood microparticle;cell surface;collagen-containing extracellular matrix;extracellular exosome;extracellular region;extracellular space;extrinsic component of external side of plasma membrane;other organism cell membrane;plasma membrane;platelet alpha granule lumen	Complement and coagulation cascades;Influenza A;Neuroactive ligand-receptor interaction;Staphylococcus aureus infection	Activation of Matrix Metalloproteinases;Degradation of the extracellular matrix;Dissolution of Fibrin Clot;Platelet degranulation;Regulation of Insulin-like Growth Factor (IGF) transport and uptake by Insulin-like Growth Factor Binding Proteins (IGFBPs);Signaling by PDGF	14.6802	13.9987	15.0016
P53041	Serine/threonine-protein phosphatase 5	PPP5C	15.1977	15.4815	14.8616	14.5658	15.1434	15.5855	14.8269	14.5355	12	10	11	10	1.63818	0.285927		0.453589	1	-0.283857		0.543023	0.948048	0.336089		1.62726	0.275176	0.631819		1.1905	0.906464	0.619946		2.46723	0.0820889	0.915676		0.519434	0.755791	0.29573		cellular response to cadmium ion;cellular response to hydrogen peroxide;DNA repair;histone dephosphorylation;MAPK cascade;mitotic cell cycle;negative regulation of neuron death;negative regulation of protein phosphorylation;peptidyl-serine dephosphorylation;peptidyl-threonine dephosphorylation;positive regulation of glucocorticoid receptor signaling pathway;positive regulation of I-kappaB kinase/…	ADP binding;ATP binding;G-protein alpha-subunit binding;Hsp90 protein binding;identical protein binding;lipid binding;metal ion binding;microtubule binding;phosphatase activity;phosphoprotein phosphatase activity;protein serine/threonine phosphatase activity;RNA binding;tau protein binding	chaperone complex;cytosol;intracellular membrane-bounded organelle;nucleoplasm;nucleus;perikaryon;plasma membrane;protein-containing complex;proximal dendrite	MAPK signaling pathway	ESR-mediated signaling;Negative regulation of MAPK pathway;Recruitment and ATM-mediated phosphorylation of repair and signaling proteins at DNA double strand breaks	14.7024	14.6849	14.3473
Q15599	Na(+)/H(+) exchange regulatory cofactor NHE-RF2	SLC9A3R2	13.351	13.1368	13.1421	13.5306	13.3047	13.0932	13.1331	13.5852	12	10	11	10	1.6314	0.289691		1.00588	0.919706	0.214145		0.824811	0.936796	0.208827		0.802745	0.533197	-0.179599		0.0116857	0.995811	-0.00531842		1.8785	0.158509	-0.393744		1.63701	0.410405	-0.388425		protein-containing complex assembly	beta-catenin binding;cadherin binding;phosphatase binding;protein C-terminus binding;protein-containing complex scaffold activity;signaling receptor binding	apical plasma membrane;endomembrane system;extracellular exosome;focal adhesion;nucleus;plasma membrane	Aldosterone-regulated sodium reabsorption		13.5825	13.3667	13.1462
P04259	Keratin, type II cytoskeletal 6B	KRT6B	15.0558	16.1046	15.6066	15.2194	15.1709	16.2268	15.4318	15.3683	9	9	7	9	1.62812	0.289806		1.85734	0.809455	-1.04887		0.872978	0.935386	-0.550874		0.152401	0.910375	-0.163633		1.35942	0.859024	0.497992		1.69589	0.200356	0.885234		0.640394	0.701829	0.387242		cornification;ectoderm development;keratinization	structural constituent of cytoskeleton	cytosol;extracellular exosome;keratin filament		Formation of the cornified envelope;Keratinization	15.9561	NaN	15.861
O94901	SUN domain-containing protein 1	SUN1	13.8048	14.528	14.0646	14.1249	13.868	14.4748	13.9286	14.029	12	10	11	10	1.62898	0.290186		2.59376	0.61	-0.723191		0.507844	0.946339	-0.259754		0.928403	0.48313	-0.320091		1.11992	0.887599	0.463438		1.30193	0.331142	0.4031		0.0969651	0.953386	-0.0603377		centrosome localization;cytoskeletal anchoring at nuclear membrane;meiotic attachment of telomere to nuclear envelope;nuclear envelope organization;nuclear matrix anchoring at nuclear membrane;nucleokinesis involved in cell motility in cerebral cortex radial glia guided migration;ossification;response to mechanical stimulus;spermatogenesis;synapsis	lamin binding;protein membrane anchor	cytoplasm;integral component of nuclear inner membrane;intracellular membrane-bounded organelle;meiotic nuclear membrane microtubule tethering complex;nuclear envelope;nuclear membrane		Meiotic synapsis	13.8804	13.5099	14.7935
Q16881	Thioredoxin reductase 1, cytoplasmic	TXNRD1	15.4375	15.3477	15.4086	15.0624	15.5614	15.2941	15.5397	15.0995	12	10	11	10	1.6194	0.292717		0.374894	0.995808	0.0898403		0.0801749	0.977944	0.0288945		1.72139	0.265055	0.375117		0.256514	1	-0.0609458		1.5094	0.258971	0.285276		1.61875	0.421246	0.346222		cell proliferation;cell redox homeostasis;cellular response to oxidative stress;mesoderm formation;nucleobase-containing small molecule interconversion;regulation of lipid metabolic process;selenium compound metabolic process;signal transduction	electron transfer activity;flavin adenine dinucleotide binding;methylseleninic acid reductase activity;methylselenol reductase activity;protein disulfide oxidoreductase activity;thioredoxin-disulfide reductase activity	cytoplasm;cytosol;extracellular exosome;fibrillar center;mitochondrion;nucleoplasm	Hepatocellular carcinoma;Pathways in cancer;Selenocompound metabolism	Detoxification of Reactive Oxygen Species;Interconversion of nucleotide di- and triphosphates;Metabolism of ingested H2SeO4 and H2SeO3 into H2Se;Metabolism of ingested MeSeO2H into MeSeH;PPARA activates gene expression;TP53 Regulates Metabolic Genes;Uptake and function of diphtheria toxin	15.0042	15.6234	14.6175
Q04637	Eukaryotic translation initiation factor 4 gamma 1	EIF4G1	15.6668	15.484	15.5834	15.3799	15.6119	15.4458	15.5984	15.3951	12	10	11	10	1.62238	0.292771		1.31268	0.893091	0.182819		0.371085	0.959354	0.0834708		2.77142	0.0731803	0.286964		0.445185	1	-0.0993481		0.643729	0.633359	0.104145		1.2481	0.526515	0.203493		behavioral fear response;cap-dependent translational initiation;cellular macromolecule biosynthetic process;cellular response to nutrient levels;developmental process;energy homeostasis;mitochondrion organization;negative regulation of autophagy;negative regulation of neuron death;negative regulation of peptidyl-threonine phosphorylation;nuclear-transcribed mRNA catabolic process, nonsense-mediat…	ATP binding;eukaryotic initiation factor 4E binding;identical protein binding;mRNA binding;protein-containing complex scaffold activity;RNA binding;translation factor activity, RNA binding;translation initiation factor activity;translation initiation factor binding	cytoplasm;cytosol;eukaryotic translation initiation factor 4F complex;membrane;nucleus;polysome	RNA transport;Viral myocarditis	Activation of the mRNA upon binding of the cap-binding complex and eIFs, and subsequent binding to 43S;AUF1 (hnRNP D0) binds and destabilizes mRNA;Deadenylation of mRNA;GTP hydrolysis and joining of the 60S ribosomal subunit;ISG15 antiviral mechanism;L13a-mediated translational silencing of Ceruloplasmin expression;mTORC1-mediated signalling;Nonsense Mediated Decay (NMD) enhanced by the Exon Junc…	15.4755	15.9171	15.5397
Q8TCD5	5'(3')-deoxyribonucleotidase, cytosolic type	NT5C	14.6179	14.7971	14.888	14.3357	14.5534	14.9201	14.9096	14.4464	12	10	11	10	1.61947	0.29384		0.512828	1	-0.17926		1.09294	0.903266	-0.270131		0.934398	0.479654	0.28211		0.176775	1	-0.0908711		1.27259	0.341439	0.46137		1.82565	0.350068	0.552241		dephosphorylation;purine nucleotide catabolic process;pyrimidine deoxyribonucleotide catabolic process;pyrimidine nucleoside catabolic process	5'-nucleotidase activity;metal ion binding;nucleotidase activity;pyrimidine nucleotide binding	cytoplasm;cytosol;extracellular exosome;nucleus	Metabolic pathways;Nicotinate and nicotinamide metabolism;Purine metabolism;Pyrimidine metabolism	Purine catabolism;Pyrimidine catabolism	14.7186	14.8575	14.3307
Q5TFE4	5'-nucleotidase domain-containing protein 1	NT5DC1	13.2354	13.1127	13.1349	12.7957	13.1892	13.0908	13.3069	12.7175	12	10	11	10	1.61263	0.296397		0.579668	0.981601	0.122643		0.264369	0.954681	0.100455		2.29983	0.132113	0.439663		0.0568231	1	-0.0221877		1.82521	0.172987	0.31702		1.24171	0.525793	0.339208			5'-nucleotidase activity;metal ion binding				13.1302	13.1573	12.7894
Q53H82	Endoribonuclease LACTB2	LACTB2	14.3536	14.5099	14.3595	13.9247	14.3453	14.4134	14.5793	13.8648	12	10	11	10	1.60808	0.29815		0.54808	0.990207	-0.156386		0.00993189	0.999273	-0.00596396		1.88256	0.219932	0.428843		0.318715	1	0.150422		2.78847	0.0511034	0.585229		1.20541	0.537984	0.434807		RNA phosphodiester bond hydrolysis, endonucleolytic	endoribonuclease activity;single-stranded RNA binding;zinc ion binding	mitochondrial matrix			14.5786	14.4524	13.9932
Q15517	Corneodesmosin	CDSN	14.3441	15.4213	14.7495	14.6785	14.2931	15.3384	14.8904	14.622	10	9	8	10	1.60574	0.298425		1.96427	0.810095	-1.07713		0.588044	0.915515	-0.405409		0.509537	0.704925	-0.334419		1.08081	0.888679	0.671717		1.36192	0.307251	0.742706		0.0875943	0.960094	0.0709896		cell adhesion;cell-cell adhesion;corneocyte desquamation;cornification;epidermis development;keratinocyte differentiation;negative regulation of cornification;skin morphogenesis	protein homodimerization activity	cell-cell junction;cornified envelope;desmosome;extracellular region;plasma membrane		Formation of the cornified envelope	14.7276	12.936	15.5934
Q9NPJ6	Mediator of RNA polymerase II transcription subunit 4	MED4	13.0624	13.2065	13.0751	13.544	12.9846	13.2082	13.0123	13.5552	9	8	7	8	1.60288	0.299106		0.498893	1	-0.144079		0.0208095	0.992209	-0.0126667		2.39232	0.118737	-0.481599		0.275835	1	0.131412		1.72513	0.196756	-0.337521		1.33607	0.504783	-0.468933		androgen receptor signaling pathway;intracellular steroid hormone receptor signaling pathway;positive regulation of transcription, DNA-templated;regulation of transcription by RNA polymerase II;transcription by RNA polymerase II;transcription initiation from RNA polymerase II promoter	nuclear receptor transcription coactivator activity;signaling receptor activity;thyroid hormone receptor binding;transcription coregulator activity;vitamin D receptor binding	core mediator complex;mediator complex;membrane;nucleoplasm;nucleus	Thyroid hormone signaling pathway	Generic Transcription Pathway;PPARA activates gene expression;Transcriptional regulation of white adipocyte differentiation	13.4808	12.8594	NaN
O43865	S-adenosylhomocysteine hydrolase-like protein 1	AHCYL1	13.258	13.3133	13.146	12.9238	13.1875	13.2635	13.2137	12.9775	12	10	11	10	1.60031	0.299922		0.214412	0.992147	-0.0552842		0.430376	0.965454	0.112033		1.59524	0.282184	0.334173		0.737723	1	0.167317		1.968	0.145858	0.389458		0.827867	0.64252	0.22214		angiotensin-activated signaling pathway;epithelial fluid transport;mRNA polyadenylation;one-carbon metabolic process;positive regulation of sodium ion transport;protein export from nucleus;regulation of anion transport;regulation of cardiac conduction;regulation of ion transmembrane transporter activity;regulation of mRNA 3'-end processing;response to calcium ion;S-adenosylmethionine cycle	identical protein binding;RNA binding	apical plasma membrane;cytoplasm;cytosol;endoplasmic reticulum membrane;extracellular exosome	Cysteine and methionine metabolism;Metabolic pathways	Antigen activates B Cell Receptor (BCR) leading to generation of second messengers;CLEC7A (Dectin-1) induces NFAT activation;DAG and IP3 signaling;FCERI mediated Ca+2 mobilization;Ion homeostasis;PLC beta mediated events;Regulation of insulin secretion;Role of phospholipids in phagocytosis;VEGFR2 mediated cell proliferation	13.0238	13.7018	13.1038
Q13445	Transmembrane emp24 domain-containing protein 1	TMED1	13.4064	13.802	13.3577	13.1649	13.5729	13.8475	13.6053	13.1112	12	10	11	10	1.59798	0.300654		1.50166	0.815754	-0.395593		0.0929686	0.975676	0.0486373		0.525397	0.691301	0.241522		1.92004	0.816095	0.44423		2.25507	0.109153	0.637114		0.41214	0.81567	0.192884		cell-cell signaling;endoplasmic reticulum to Golgi vesicle-mediated transport;Golgi organization;intracellular protein transport;signal transduction	signaling receptor binding	COPII-coated ER to Golgi transport vesicle;endoplasmic reticulum;endoplasmic reticulum membrane;endoplasmic reticulum-Golgi intermediate compartment;endoplasmic reticulum-Golgi intermediate compartment membrane;Golgi apparatus;integral component of membrane;plasma membrane			13.1216	13.5442	12.2952
O43813	Glutathione S-transferase LANCL1	LANCL1	15.8525	15.9997	15.9431	15.4515	15.901	16.0685	16.0982	15.479	12	10	11	10	1.59454	0.30088		0.510209	1	-0.147173		0.181574	0.959802	-0.0905951		1.35662	0.339583	0.401009		0.124448	1	0.056578		2.4237	0.0882979	0.548182		1.48896	0.454352	0.491604		G protein-coupled receptor signaling pathway	catalytic activity;G protein-coupled receptor activity;glutathione binding;low-density lipoprotein particle receptor binding;SH3 domain binding;zinc ion binding	cytoplasm;integral component of plasma membrane;plasma membrane			15.4017	15.8655	15.1878
Q96EL2	28S ribosomal protein S24, mitochondrial	MRPS24	12.5266	12.7101	12.2748	12.662	12.5314	12.73	12.3094	12.7195	12	9	11	10	1.59635	0.300884		0.615474	0.968145	-0.183513		1.11763	0.919277	0.251807		0.459383	0.730291	-0.135321		1.84389	0.771481	0.43532		0.112258	0.940753	0.0481916		1.75014	0.361065	-0.387128		mitochondrial translation;mitochondrial translational elongation;mitochondrial translational termination	RNA binding;structural constituent of ribosome	mitochondrial inner membrane;mitochondrial small ribosomal subunit		Mitochondrial translation elongation;Mitochondrial translation initiation;Mitochondrial translation termination	13.0204	12.1458	12.6245
P46939	Utrophin	UTRN	15.0053	15.5533	15.099	13.9124	15.6787	15.7717	15.3081	14.1346	12	10	11	10	1.59106	0.301364		0.469391	1	-0.547993		0.0634936	0.981431	-0.0936838		1.39937	0.333829	1.09296		0.415124	1	0.454309		2.59382	0.0691053	1.64095		1.85473	0.354741	1.18664		muscle contraction;muscle organ development;neuromuscular junction development;positive regulation of cell-matrix adhesion;regulation of sodium ion transmembrane transporter activity;response to denervation involved in regulation of muscle adaptation	actin binding;actin filament binding;integrin binding;protein kinase binding;vinculin binding;zinc ion binding	cell junction;cortical actin cytoskeleton;cytoplasm;cytoskeleton;dystrophin-associated glycoprotein complex;extracellular exosome;filopodium;filopodium membrane;growth cone;membrane;neuromuscular junction;nucleoplasm;plasma membrane;postsynaptic membrane;protein-containing complex;sarcolemma			12.6614	15.7699	16.503
Q9UHX1	Poly(U)-binding-splicing factor PUF60	PUF60	13.1871	13.334	13.3862	13.5113	13.1554	13.2907	13.3553	13.4816	12	10	11	10	1.59182	0.301908		1.18083	0.888977	-0.146883		1.38878	0.983	-0.19901		1.76198	0.253423	-0.324174		0.244452	1	-0.0521266		0.796411	0.557794	-0.177291		0.460064	0.786842	-0.125164		apoptotic process;mRNA splicing, via spliceosome	cadherin binding;DNA binding;identical protein binding;RNA binding	cell junction;nucleoplasm	Spliceosome	mRNA Splicing - Major Pathway	13.1718	13.1189	12.8387
P46379	Large proline-rich protein BAG6	BAG6	13.325	13.6419	13.3691	13.5269	13.3206	13.7255	13.4367	13.5038	12	10	11	10	1.5832	0.302113		2.4109	0.7055	-0.316872		0.143031	0.976598	-0.0440464		1.30675	0.353948	-0.201858		1.39027	0.893507	0.272826		0.577669	0.669367	0.115014		0.663822	0.691899	-0.157812		apoptotic process;brain development;cell differentiation;chromatin organization;endoplasmic reticulum stress-induced pre-emptive quality control;ER-associated misfolded protein catabolic process;immune response-activating cell surface receptor signaling pathway;internal peptidyl-lysine acetylation;intrinsic apoptotic signaling pathway in response to DNA damage by p53 class mediator;intrinsic apop…	Hsp70 protein binding;identical protein binding;misfolded protein binding;polyubiquitin modification-dependent protein binding;proteasome binding;ribosome binding;signaling receptor binding;ubiquitin protein ligase binding;ubiquitin-specific protease binding	BAT3 complex;cytoplasm;cytosol;extracellular exosome;intracellular membrane-bounded organelle;membrane;nucleoplasm;nucleus			13.4405	13.6613	13.353
Q02252	Methylmalonate-semialdehyde dehydrogenase [acylating], mitochondrial	ALDH6A1	17.1212	17.8264	17.197	17.1862	16.9996	17.8464	17.2123	17.3859	12	10	11	10	1.58463	0.302273		2.16669	0.763259	-0.705215		0.142001	0.975985	-0.0758309		0.095225	0.941617	-0.0650833		1.66724	0.762233	0.629385		1.38233	0.29723	0.640132		0.0134727	0.993947	0.0107476		branched-chain amino acid catabolic process;brown fat cell differentiation;thymine catabolic process;thymine metabolic process;valine catabolic process;valine metabolic process	fatty-acyl-CoA binding;malonate-semialdehyde dehydrogenase (acetylating) activity;methylmalonate-semialdehyde dehydrogenase (acylating) activity;RNA binding	mitochondrial matrix;mitochondrion;nucleoplasm	beta-Alanine metabolism;Carbon metabolism;Inositol phosphate metabolism;Metabolic pathways;Propanoate metabolism;Valine, leucine and isoleucine degradation	Branched-chain amino acid catabolism	16.6248	16.8318	17.7994
Q6ZVX7	F-box only protein 50	NCCRP1	13.4037	14.6838	13.6898	13.5769	13.8977	14.7358	13.9811	13.9736	11	9	9	10	1.58494	0.303179		2.13251	0.748667	-1.28003		0.25805	0.954429	-0.286092		0.15358	0.909582	-0.173211		1.6383	0.756559	0.993938		2.16172	0.118754	1.10682		0.101709	0.94982	0.112881		positive regulation of cell proliferation		cytoplasm;extracellular exosome			14.3217	12.4043	15.0589
Q9HB71	Calcyclin-binding protein	CACYBP	12.9017	12.5976	14.0556	13.48	12.3771	12.4617	14.4439	13.6789	12	10	11	10	1.57939	0.30385		0.331047	0.996176	0.304087		1.35071	0.952442	-1.15391		0.593665	0.646805	-0.578255		2.10005	0.807407	-1.45799		1.24962	0.351359	-0.882342		0.508501	0.760545	0.575651		heart development	protein homodimerization activity;S100 protein binding;tubulin binding;ubiquitin protein ligase binding	beta-catenin destruction complex;cytosol;extracellular exosome;nucleoplasm;nucleus	Wnt signaling pathway		12.2107	14.5727	14.6374
Q9Y3B3	Transmembrane emp24 domain-containing protein 7	TMED7	12.9638	13.2346	12.8715	13.2751	12.9944	13.2033	12.9495	13.3305	10	10	7	6	1.57601	0.303896		1.25399	0.912739	-0.270795		0.27666	0.957761	0.0923315		1.15061	0.402266	-0.311264		1.70625	0.766182	0.363126		0.100814	0.947663	-0.0404694		1.53576	0.43101	-0.403596		endoplasmic reticulum to Golgi vesicle-mediated transport;Golgi organization;intracellular protein transport;retrograde vesicle-mediated transport, Golgi to endoplasmic reticulum		COPI vesicle coat;COPII vesicle coat;COPII-coated ER to Golgi transport vesicle;endoplasmic reticulum;endoplasmic reticulum membrane;endoplasmic reticulum-Golgi intermediate compartment;endoplasmic reticulum-Golgi intermediate compartment membrane;Golgi apparatus;Golgi membrane;integral component of membrane;transport vesicle		COPI-dependent Golgi-to-ER retrograde traffic;COPI-mediated anterograde transport	13.28	12.7623	12.9671
O95182	NADH dehydrogenase [ubiquinone] 1 alpha subcomplex subunit 7	NDUFA7	16.9507	16.776	16.5151	17.0725	17.0175	16.6534	16.5311	17.0888	12	10	11	10	1.57737	0.303925		0.536168	0.996184	0.174756		1.36663	0.959374	0.435619		0.430707	0.753911	-0.121746		0.571641	1	0.260863		0.941594	0.492052	-0.296502		1.75923	0.366209	-0.557365		mitochondrial electron transport, NADH to ubiquinone;mitochondrial respiratory chain complex I assembly;mitochondrial translation	NADH dehydrogenase (ubiquinone) activity;structural constituent of ribosome	mitochondrial inner membrane;mitochondrial respiratory chain complex I;mitochondrial ribosome;mitochondrion	Alzheimer disease;Huntington disease;Metabolic pathways;Non-alcoholic fatty liver disease (NAFLD);Oxidative phosphorylation;Parkinson disease;Retrograde endocannabinoid signaling;Thermogenesis	Complex I biogenesis;Respiratory electron transport	17.3431	16.667	16.9453
P07099	Epoxide hydrolase 1	EPHX1	16.9056	17.2983	16.7972	16.6306	16.7415	17.2661	16.7188	16.65	12	10	11	10	1.5854	0.304122		1.36323	0.863626	-0.392728		0.208895	0.954101	0.108411		0.648454	0.616718	0.274988		1.68171	0.767024	0.501138		2.33788	0.100038	0.667716		0.317272	0.852129	0.166578		aromatic compound catabolic process;epoxide metabolic process;response to organic cyclic compound;response to toxic substance;xenobiotic metabolic process	cis-stilbene-oxide hydrolase activity;epoxide hydrolase activity	endoplasmic reticulum membrane;integral component of membrane;organelle membrane	Bile secretion;Chemical carcinogenesis;Metabolism of xenobiotics by cytochrome P450	Phase I - Functionalization of compounds	16.4151	16.6521	17.3187
Q9BRC7	1-phosphatidylinositol 4,5-bisphosphate phosphodiesterase delta-4	PLCD4	15.3715	15.2737	15.0942	15.0308	15.3656	15.3314	15.0529	15.0721	12	10	11	10	1.56826	0.307378		0.503225	1	0.0977472		1.10286	0.91419	0.277249		3.30414	0.0428966	0.340678	+	0.607743	1	0.179502		1.9332	0.148918	0.242931		0.179971	0.915481	0.0634285		acrosome reaction;inositol phosphate metabolic process;intracellular signal transduction;lipid catabolic process;phosphatidylinositol metabolic process	calcium ion binding;phosphatidylinositol phospholipase C activity	cytosol;endoplasmic reticulum membrane;nuclear membrane;plasma membrane	AGE-RAGE signaling pathway in diabetic complications;Calcium signaling pathway;Inositol phosphate metabolism;Metabolic pathways;Phosphatidylinositol signaling system;Thyroid hormone signaling pathway	Synthesis of IP3 and IP4 in the cytosol	15.0203	15.622	15.3875
Q8WXF1	Paraspeckle component 1	PSPC1	13.2184	13.2468	13.3585	13.5452	13.1881	13.2973	13.41	13.4981	12	10	11	10	1.56651	0.307542		0.107963	0.986239	-0.0284272		0.564949	0.924887	-0.140159		2.54262	0.0932857	-0.326869		0.42009	1	-0.111731		2.19567	0.115415	-0.298442		0.851292	0.628855	-0.186711		activation of innate immune response;innate immune response;negative regulation of transcription, DNA-templated;regulation of circadian rhythm;rhythmic process	DNA-binding transcription factor activity, RNA polymerase II-specific;E-box binding;RNA binding;transcription regulatory region sequence-specific DNA binding	cytoplasm;fibrillar center;nuclear matrix;nuclear speck;nucleoplasm;nucleus;paraspeckles			13.3677	13.2057	13.1076
A8K2U0	Alpha-2-macroglobulin-like protein 1	A2ML1	13.6144	14.2611	13.7994	13.436	13.7597	14.2343	13.7026	13.5008	10	10	8	9	1.56879	0.308089		1.29589	0.894804	-0.646676		0.279141	0.958073	-0.184994		0.27248	0.846625	0.178391		1.05748	0.897617	0.461682		2.37369	0.0970309	0.825067		0.927413	0.603076	0.363385		regulation of endopeptidase activity	peptidase inhibitor activity;serine-type endopeptidase inhibitor activity	extracellular exosome;extracellular space			13.7393	13.0271	14.7223
P35499	Sodium channel protein type 4 subunit alpha	SCN4A	12.6799	12.5722	12.3077	12.4323	12.7287	12.571	12.3309	12.4439	12	10	11	10	1.55397	0.315868		0.401703	0.99844	0.107705		2.19842	0.770087	0.372211		0.886603	0.502533	0.247625		2.09258	0.790429	0.264506		0.501509	0.719895	0.13992		0.44784	0.794697	-0.124586		membrane depolarization during action potential;muscle contraction;neuronal action potential;regulation of ion transmembrane transport;sodium ion transmembrane transport;sodium ion transport	voltage-gated ion channel activity;voltage-gated sodium channel activity	axon;integral component of plasma membrane;plasma membrane;voltage-gated sodium channel complex		Interaction between L1 and Ankyrins;Phase 0 - rapid depolarisation	12.6554	12.3921	13.1577
Q06323	Proteasome activator complex subunit 1	PSME1	15.6644	15.675	15.8654	16.3038	15.5866	15.5031	15.9299	16.4313	12	10	11	10	1.54967	0.316628		0.0196635	0.993724	-0.0106169		0.363895	0.958247	-0.201038		2.64588	0.0831781	-0.63942		0.321562	1	-0.190421		2.27926	0.106372	-0.628803		0.972543	0.599468	-0.438382		antigen processing and presentation of exogenous antigen;positive regulation of endopeptidase activity;post-translational protein modification;protein deubiquitination;regulation of G1/S transition of mitotic cell cycle;regulation of proteasomal protein catabolic process	endopeptidase activator activity	cytoplasm;cytosol;extracellular exosome;nucleoplasm;proteasome activator complex;proteasome complex	Antigen processing and presentation;Proteasome	ABC-family proteins mediated transport;Activation of NF-kappaB in B cells;Antigen processing: Ubiquitination & Proteasome degradation;APC/C:Cdc20 mediated degradation of Securin;APC/C:Cdh1 mediated degradation of Cdc20 and other APC/C:Cdh1 targeted proteins in late mitosis/early G1;Asymmetric localization of PCP proteins;AUF1 (hnRNP D0) binds and destabilizes mRNA;Autodegradation of Cdh1 by Cdh1:…	16.0423	15.4739	15.4247
P13598	Intercellular adhesion molecule 2	ICAM2	12.5676	12.522	12.1275	12.4891	12.6415	12.4746	12.1863	12.6681	11	7	9	6	1.54765	0.316931		0.118979	0.989144	0.0456316		2.06338	0.808258	0.440113		0.175613	0.895171	0.0784929		1.71832	0.829623	0.394482		0.0671332	0.962435	0.0328613		1.15138	0.55106	-0.36162		cell adhesion;cell-cell adhesion;extracellular matrix organization;regulation of immune response;stimulatory C-type lectin receptor signaling pathway	integrin binding	cleavage furrow;integral component of plasma membrane;membrane;microvillus;plasma membrane;uropod	Cell adhesion molecules (CAMs);Natural killer cell mediated cytotoxicity	CD209 (DC-SIGN) signaling;Immunoregulatory interactions between a Lymphoid and a non-Lymphoid cell;Integrin cell surface interactions	12.6415	12.6106	11.7694
Q9H477	Ribokinase	RBKS	13.2379	13.1523	13.0731	12.7186	13.2335	13.125	13.1875	12.6348	12	10	11	10	1.54973	0.317758		0.302614	0.988843	0.0855539		0.385958	0.953013	0.164731		3.04064	0.0582	0.519208		0.145797	1	0.0791773		1.96082	0.143725	0.433654		0.933295	0.602523	0.354477		carbohydrate phosphorylation;D-ribose catabolic process;pentose-phosphate shunt	ATP binding;metal ion binding;ribokinase activity	cytosol;nucleus	Metabolic pathways;Pentose phosphate pathway	Pentose phosphate pathway	13.0895	13.1823	13.2509
O60825	6-phosphofructo-2-kinase/fructose-2,6-bisphosphatase 2	PFKFB2	14.1343	13.8006	13.8954	14.5069	14.0556	13.8194	14.1276	14.5856	12	10	11	10	1.53227	0.320681		0.767462	0.974858	0.333697		0.520361	0.946009	0.238871		0.966299	0.469594	-0.372605		0.144792	1	-0.0948255		1.91485	0.155107	-0.706301		1.65477	0.405418	-0.611476		fructose 2,6-bisphosphate metabolic process;fructose metabolic process;glucose catabolic process;glycolytic process;lactate metabolic process;positive regulation of glucokinase activity;positive regulation of glycolytic process;positive regulation of insulin secretion;response to glucose	6-phosphofructo-2-kinase activity;ATP binding;fructose-2,6-bisphosphate 2-phosphatase activity;protein kinase binding	cytosol;nucleoplasm;nucleus	AMPK signaling pathway;Fructose and mannose metabolism;Metabolic pathways;Thyroid hormone signaling pathway	Glycolysis	14.0466	14.0978	13.7195
P15924	Desmoplakin	DSP	15.8084	16.9668	16.1732	16.4092	15.769	17.1264	16.5055	16.3368	12	10	10	10	1.5396	0.320765		2.03705	0.756737	-1.1584		0.424084	0.962335	-0.364823		1.03893	0.443785	-0.600857		1.15292	0.918226	0.793582		0.886429	0.514986	0.557548		0.290833	0.864631	-0.236034		adherens junction organization;bundle of His cell-Purkinje myocyte adhesion involved in cell communication;cell-cell adhesion;cornification;desmosome organization;epidermis development;intermediate filament cytoskeleton organization;intermediate filament organization;keratinization;keratinocyte differentiation;neutrophil degranulation;peptide cross-linking;protein localization to adherens junctio…	cell adhesion molecule binding;cell adhesive protein binding involved in bundle of His cell-Purkinje myocyte communication;protein binding, bridging;protein kinase C binding;RNA binding;scaffold protein binding;structural constituent of cytoskeleton;structural molecule activity	basolateral plasma membrane;cornified envelope;cytoplasm;desmosome;extracellular exosome;fascia adherens;ficolin-1-rich granule membrane;intercalated disc;intermediate filament;membrane;nucleus;plasma membrane	Arrhythmogenic right ventricular cardiomyopathy (ARVC)	Apoptotic cleavage of cell adhesion proteins;Formation of the cornified envelope;Keratinization;Neutrophil degranulation	16.5439	15.2557	17.2496
P31939	Bifunctional purine biosynthesis protein PURH	ATIC	15.5794	15.7875	15.7406	15.3755	15.5339	15.7637	15.816	15.4188	12	10	11	10	1.54087	0.320783		0.973779	0.922439	-0.208172		0.615034	0.916952	-0.16128		0.741641	0.56725	0.203852		0.133926	1	0.0468916		1.88231	0.158476	0.412024		1.49089	0.454065	0.365132		animal organ regeneration;brainstem development;cellular response to interleukin-7;cerebellum development;cerebral cortex development;'de novo' IMP biosynthetic process;dihydrofolate metabolic process;nucleobase-containing compound metabolic process;nucleoside metabolic process;purine ribonucleoside monophosphate biosynthetic process;response to inorganic substance;tetrahydrofolate biosynthetic p…	cadherin binding;IMP cyclohydrolase activity;phosphoribosylaminoimidazolecarboxamide formyltransferase activity;protein homodimerization activity	cytosol;extracellular exosome;membrane;plasma membrane	Antifolate resistance;Metabolic pathways;One carbon pool by folate;Purine metabolism	Purine ribonucleoside monophosphate biosynthesis	15.3291	15.8762	15.5241
Q12981	Vesicle transport protein SEC20	BNIP1	12.36	12.4384	12.3729	12.1783	12.359	12.4459	12.3364	12.1718	10	8	9	9	1.53321	0.321082		0.393019	1	-0.0783828		0.0637242	0.981225	-0.0128705		1.42427	0.322706	0.181749		0.31472	1	0.0655122		1.76246	0.190924	0.260132		1.55419	0.432792	0.194619		apoptotic process;endoplasmic reticulum membrane fusion;endoplasmic reticulum organization;execution phase of apoptosis;negative regulation of apoptotic process;retrograde vesicle-mediated transport, Golgi to endoplasmic reticulum	SNAP receptor activity	cytoplasm;endoplasmic reticulum;endoplasmic reticulum membrane;integral component of endoplasmic reticulum membrane;intracellular membrane-bounded organelle;mitochondrial membrane;nuclear envelope;SNARE complex	SNARE interactions in vesicular transport	COPI-dependent Golgi-to-ER retrograde traffic	12.3279	12.4294	NaN
O60443	Gasdermin-E	GSDME	12.9148	12.7752	12.7128	13.3358	12.8956	12.8131	12.8915	13.2024	12	10	11	10	1.53024	0.32123		0.295443	0.988516	0.139524		0.430645	0.967573	0.20198		1.50103	0.311257	-0.421018		0.0992528	0.999253	0.0624556		1.87887	0.159109	-0.560542		1.98131	0.335759	-0.622998		cell death;cellular response to tumor necrosis factor;cellular response to virus;inner ear receptor cell differentiation;necrotic cell death;negative regulation of cell proliferation;positive regulation of intrinsic apoptotic signaling pathway;positive regulation of MAPK cascade;pyroptosis;sensory perception of sound	cardiolipin binding;phosphatidylinositol-4,5-bisphosphate binding	cytosol;membrane;plasma membrane			13.0171	12.8112	12.24
O96000	NADH dehydrogenase [ubiquinone] 1 beta subcomplex subunit 10	NDUFB10	18.5835	18.3584	18.288	18.837	18.5653	18.3873	18.3863	18.7653	12	10	11	10	1.53418	0.321371		0.705868	0.993207	0.225113		0.716214	0.931223	0.295563		1.14925	0.402339	-0.253441		0.118925	1	0.0704503		2.22795	0.111387	-0.478553		1.75265	0.366676	-0.549003		mitochondrial electron transport, NADH to ubiquinone;mitochondrial respiratory chain complex I assembly	NADH dehydrogenase (ubiquinone) activity	mitochondrial inner membrane;mitochondrial respiratory chain complex I	Alzheimer disease;Huntington disease;Metabolic pathways;Non-alcoholic fatty liver disease (NAFLD);Oxidative phosphorylation;Parkinson disease;Retrograde endocannabinoid signaling;Thermogenesis	Complex I biogenesis;Respiratory electron transport	18.84	18.0444	18.289
Q04695	Keratin, type I cytoskeletal 17	KRT17	14.6424	16.0437	15.0786	15.2716	14.8949	16.1786	15.3688	15.3296	12	10	10	10	1.5273	0.322394		1.8537	0.802786	-1.40125		0.4775	0.949808	-0.436168		0.725	0.571652	-0.629225		1.37659	0.875766	0.965084		0.956339	0.484175	0.772027		0.220668	0.898282	-0.193057		cornification;epidermis development;hair follicle morphogenesis;keratinization;signal transduction	MHC class II protein binding;MHC class II receptor activity;structural constituent of cytoskeleton	cytosol;extracellular exosome;intermediate filament;intermediate filament cytoskeleton	Estrogen signaling pathway	Formation of the cornified envelope;Keratinization	15.2491	14.4692	16.478
A6NMZ7	Collagen alpha-6(VI) chain	COL6A6	12.0406	11.8487	10.7941	11.5295	12.0006	11.9117	10.8127	11.5295	7	8	3	2	1.53439	0.322423		0.402402	0.999599	0.191898		1.60848	0.969	1.24655		0.150153	0.912721	0.511179		1.29701	0.862199	1.05465		0.0917846	0.948935	0.319281		0.218598	0.901105	-0.73537		cell adhesion	extracellular matrix structural constituent conferring tensile strength	collagen trimer;collagen-containing extracellular matrix;extracellular matrix;extracellular region	ECM-receptor interaction;Focal adhesion;Human papillomavirus infection;PI3K-Akt signaling pathway;Protein digestion and absorption	Assembly of collagen fibrils and other multimeric structures;Collagen biosynthesis and modifying enzymes;Collagen chain trimerization;Collagen degradation;ECM proteoglycans;Integrin cell surface interactions;NCAM1 interactions;Signaling by PDGF	11.6518	NaN	12.0006
P00918	Carbonic anhydrase 2	CA2	18.5996	18.3916	18.3614	18.0235	18.5883	18.4234	18.5333	18.0237	12	10	11	10	1.53507	0.323165		0.720423	0.980335	0.207945		0.625671	0.911391	0.238184		2.28089	0.134018	0.576062		0.0592156	1	0.0302387		1.31977	0.321796	0.368117		0.906338	0.603151	0.337878		angiotensin-activated signaling pathway;bicarbonate transport;carbon dioxide transport;cellular response to fluid shear stress;kidney development;morphogenesis of an epithelium;odontogenesis of dentin-containing tooth;positive regulation of bone resorption;positive regulation of cellular pH reduction;positive regulation of dipeptide transmembrane transport;positive regulation of osteoclast differ…	arylesterase activity;carbonate dehydratase activity;zinc ion binding	apical part of cell;axon;basolateral plasma membrane;cytoplasm;cytosol;extracellular exosome;microvillus;myelin sheath;plasma membrane	Bile secretion;Collecting duct acid secretion;Gastric acid secretion;Metabolic pathways;Nitrogen metabolism;Pancreatic secretion;Proximal tubule bicarbonate reclamation	Erythrocytes take up carbon dioxide and release oxygen;Erythrocytes take up oxygen and release carbon dioxide;Reversible hydration of carbon dioxide	18.0934	18.9654	18.5878
O95848	Uridine diphosphate glucose pyrophosphatase NUDT14	NUDT14	13.3962	13.3858	13.574	13.0336	13.3409	13.341	13.7113	13.0444	12	10	9	9	1.51966	0.323972		0.0337266	0.987491	0.0104177		0.48639	0.954576	-0.177756		1.14804	0.401452	0.36259		0.529321	1	-0.188174		1.11431	0.415436	0.352172		1.53396	0.42851	0.540346		nucleoside phosphate metabolic process;protein N-linked glycosylation via asparagine;ribose phosphate metabolic process	ADP-ribose diphosphatase activity;identical protein binding;metal ion binding;UDP-sugar diphosphatase activity	cytosol		Synthesis of dolichyl-phosphate-glucose	13.6392	13.5832	13.0047
Q9NTX5	Ethylmalonyl-CoA decarboxylase	ECHDC1	14.8147	14.8471	14.4208	14.8254	14.8254	14.7764	14.2689	14.8792	12	10	11	10	1.52137	0.324965		0.067492	0.987105	-0.032372		2.20624	0.79	0.393948		0.024966	0.981868	-0.0106962		1.53547	0.762286	0.42632		0.04009	0.982891	0.0216759		1.78574	0.358938	-0.404644		fatty acid beta-oxidation	carboxy-lyase activity;enoyl-CoA hydratase activity	cytosol	Metabolic pathways;Propanoate metabolism		14.616	14.7428	14.2897
O60783	28S ribosomal protein S14, mitochondrial	MRPS14	12.2103	12.584	12.6138	13.5606	12.0537	13.1396	12.7009	14.0286	10	5	4	7	1.51988	0.325003		0.375205	0.995764	-0.373707		0.220501	0.956093	-0.403453		2.57066	0.0905679	-1.35029		0.012783	0.995903	-0.0297463		1.11656	0.416671	-0.976579		0.576239	0.735468	-0.946833		mitochondrial translational elongation;mitochondrial translational termination;translation	RNA binding;structural constituent of ribosome	mitochondrial inner membrane;mitochondrial ribosome;mitochondrial small ribosomal subunit	Ribosome	Mitochondrial translation elongation;Mitochondrial translation initiation;Mitochondrial translation termination	12.0643	11.6435	12.0431
Q6ZMI0	Protein phosphatase 1 regulatory subunit 21	PPP1R21	10.5736	10.7656	10.6115	10.9246	10.5168	10.7843	10.6706	10.8823	10	6	8	7	1.52225	0.325474		1.03785	0.892495	-0.192037		0.146886	0.976454	-0.0378695		1.4746	0.315765	-0.350973		0.651364	1	0.154168		0.492523	0.724428	-0.158935		1.19239	0.539044	-0.313103				membrane			10.6749	10.7352	10.4993
Q702N8	Xin actin-binding repeat-containing protein 1	XIRP1	16.9076	17.1374	16.8635	17.3153	16.9015	17.1399	16.8186	17.3925	12	10	11	10	1.51349	0.326676		0.944315	0.929135	-0.229762		0.109211	0.976083	0.0441299		1.77331	0.249737	-0.407672		0.828737	0.97248	0.273892		0.478557	0.730106	-0.17791		1.53262	0.427805	-0.451802		actin filament organization;heart development;negative regulation of protein binding	actin filament binding;RNA binding	cell junction			16.5025	17.2318	16.8299
O94973	AP-2 complex subunit alpha-2	AP2A2	14.0979	13.5826	13.4134	14.349	14.2132	13.6232	13.6621	14.242	12	10	11	10	1.51362	0.327737		1.10161	0.902909	0.515353		0.983518	0.915939	0.684513		0.491281	0.715049	-0.251103		0.168859	1	0.16916		2.12579	0.121714	-0.766456		1.56386	0.432513	-0.935616		antigen processing and presentation of exogenous peptide antigen via MHC class II;clathrin-dependent endocytosis;ephrin receptor signaling pathway;intracellular protein transport;low-density lipoprotein particle clearance;low-density lipoprotein particle receptor catabolic process;membrane organization;neutrophil degranulation;regulation of defense response to virus by virus;Wnt signaling pathway…	clathrin adaptor activity;disordered domain specific binding;lipid binding;protein kinase binding	AP-2 adaptor complex;clathrin-coated endocytic vesicle;clathrin-coated endocytic vesicle membrane;cytoplasmic vesicle;cytosol;endocytic vesicle membrane;endolysosome membrane;ficolin-1-rich granule membrane;plasma membrane;secretory granule membrane	Endocrine and other factor-regulated calcium reabsorption;Endocytosis;Huntington disease;Synaptic vesicle cycle	Cargo recognition for clathrin-mediated endocytosis;Clathrin-mediated endocytosis;EPH-ephrin mediated repulsion of cells;LDL clearance;MHC class II antigen presentation;Nef Mediated CD4 Down-regulation;Nef Mediated CD8 Down-regulation;Neutrophil degranulation;Recycling pathway of L1;Retrograde neurotrophin signalling;Trafficking of GluR2-containing AMPA receptors;VLDLR internalisation and degrada…	14.993	14.5142	14.8266
P12081	Histidine--tRNA ligase, cytoplasmic	HARS	14.3618	14.4936	14.3329	14.1535	14.3508	14.5296	14.4169	14.1764	12	10	11	10	1.51083	0.327821		0.774284	0.979614	-0.131752		0.105059	0.973733	0.0289606		1.32682	0.351371	0.208343		0.741956	1	0.160712		2.22605	0.111008	0.340095		0.819377	0.644875	0.179383		histidyl-tRNA aminoacylation;mitochondrial translation;translation;tRNA aminoacylation for protein translation	ATP binding;histidine-tRNA ligase activity;identical protein binding	cytoplasm;cytosol;mitochondrion	Aminoacyl-tRNA biosynthesis	Cytosolic tRNA aminoacylation	14.2609	14.2732	14.7338
O43809	Cleavage and polyadenylation specificity factor subunit 5	NUDT21	12.5051	12.3768	12.5066	13.0484	12.3876	12.288	12.6684	12.8506	12	10	9	10	1.50714	0.329411		0.302292	0.987937	0.128352		0.00306766	1	-0.00146212		1.16184	0.396308	-0.543218		0.31546	1	-0.129814		1.48027	0.272422	-0.671571		1.16889	0.547323	-0.541756		cell differentiation;messenger ribonucleoprotein complex assembly;mRNA 3'-end processing;mRNA alternative polyadenylation;mRNA polyadenylation;mRNA processing;mRNA splicing, via spliceosome;positive regulation of mRNA cleavage;positive regulation of mRNA polyadenylation;positive regulation of pro-B cell differentiation;positive regulation of stem cell differentiation;posttranscriptional regulatio…	AU-rich element binding;chromatin binding;histone deacetylase binding;hydrolase activity;identical protein binding;mRNA binding;protein homodimerization activity;RNA binding	centrosome;cytoplasm;microtubule organizing center;mRNA cleavage and polyadenylation specificity factor complex;mRNA cleavage factor complex;nuclear body;nucleoplasm;nucleus;paraspeckles	mRNA surveillance pathway	Cleavage of Growing Transcript in the Termination Region;mRNA 3'-end processing;mRNA Splicing - Major Pathway;Processing of Intronless Pre-mRNAs	12.9843	12.1779	12.514
P08185	Corticosteroid-binding globulin	SERPINA6	13.7402	13.6087	13.0625	13.2539	13.5995	13.7977	13.1877	13.3049	12	10	11	10	1.50296	0.331877		0.312606	0.988711	0.131553		1.71512	1	0.677762		1.32502	0.351592	0.486324		1.18233	0.893122	0.546209		0.769573	0.571503	0.35477		0.269623	0.876738	-0.191438		glucocorticoid metabolic process;negative regulation of endopeptidase activity	serine-type endopeptidase inhibitor activity;steroid binding	extracellular exosome;extracellular space			13.3756	13.5751	13.5548
Q07666	KH domain-containing, RNA-binding, signal transduction-associated protein 1	KHDRBS1	13.5978	13.7057	13.74	13.9779	13.5957	13.7059	13.8051	13.972	12	10	11	10	1.50128	0.331932		0.500105	1	-0.10786		0.61387	0.914877	-0.142157		2.08635	0.164671	-0.380114		0.100924	0.999743	-0.0342969		1.21964	0.367654	-0.272254		0.924417	0.601878	-0.237957		cell cycle arrest;cell proliferation;cell surface receptor signaling pathway;G2/M transition of mitotic cell cycle;mRNA processing;negative regulation of transcription, DNA-templated;positive regulation of RNA export from nucleus;positive regulation of translational initiation;protein complex oligomerization;regulation of alternative mRNA splicing, via spliceosome;regulation of RNA export from nu…	DNA binding;identical protein binding;poly(A) binding;poly(U) RNA binding;protein domain specific binding;protein-containing complex binding;RNA binding;SH3 domain binding;SH3/SH2 adaptor activity	cytoplasm;cytosol;Grb2-Sos complex;membrane;nucleoplasm;nucleus		PTK6 Regulates Proteins Involved in RNA Processing	13.6959	13.5922	13.8965
Q96ST2	Protein IWS1 homolog	IWS1	13.3584	13.803	13.6016	13.3506	13.3573	13.7563	13.5635	13.3741	6	9	6	7	1.48053	0.332753		1.71907	0.802513	-0.444639		0.68786	0.927706	-0.243269		0.0164253	0.99101	0.00775544		0.535748	1	0.20137		1.78104	0.184581	0.452394		0.717065	0.675462	0.251024		mRNA processing;mRNA transport;regulation of histone H3-K36 trimethylation;regulation of histone H4 acetylation;regulation of mRNA export from nucleus;regulation of mRNA processing;RNA splicing;transcription by RNA polymerase II;transcription elongation from RNA polymerase II promoter		nucleoplasm;nucleus		Formation of RNA Pol II elongation complex;RNA Polymerase II Pre-transcription Events;RNA Polymerase II Transcription Elongation	NaN	13.5435	NaN
P28827	Receptor-type tyrosine-protein phosphatase mu	PTPRM	12.0019	12.1	11.7705	12.035	12.0391	12.072	11.8403	11.99	10	9	7	6	1.48278	0.332902		0.493023	1	-0.0981028		1.16094	0.949886	0.23143		0.124997	0.927791	-0.0330829		1.84681	0.779849	0.329532		0.279266	0.841475	0.0650199		1.31759	0.500517	-0.264512		homophilic cell adhesion via plasma membrane adhesion molecules;negative regulation of angiogenesis;negative regulation of endothelial cell migration;negative regulation of endothelial cell proliferation;neuron projection development;positive regulation of blood vessel diameter;protein dephosphorylation;response to drug;retina layer formation;retinal ganglion cell axon guidance;signal transduction	cadherin binding;identical protein binding;protein tyrosine phosphatase activity;transmembrane receptor protein tyrosine phosphatase activity	cell-cell adherens junction;cell-cell junction;cytoplasm;integral component of plasma membrane;lamellipodium;perinuclear region of cytoplasm;plasma membrane	Adherens junction;Cell adhesion molecules (CAMs)		12.2603	11.6165	12.1002
Q8WXH0	Nesprin-2	SYNE2	16.1673	15.8478	15.5174	15.0984	16.1576	15.8809	15.8001	15.8087	12	10	11	10	1.48392	0.332984		1.03471	0.896778	0.319557		1.3113	0.966347	0.649871		1.51353	0.309232	1.06889		0.492377	1	0.330313		0.930477	0.496473	0.749337		0.380806	0.821834	0.419024		centriole-centriole cohesion;centrosome localization;cytoskeletal anchoring at nuclear membrane;nuclear migration;nuclear migration along microfilament;nucleokinesis involved in cell motility in cerebral cortex radial glia guided migration;positive regulation of cell migration;regulation of cilium assembly	actin binding;actin filament binding	aggresome;centrosome;cytoplasm;extracellular exosome;filopodium membrane;focal adhesion;integral component of membrane;intermediate filament cytoskeleton;lamellipodium membrane;meiotic nuclear membrane microtubule tethering complex;mitochondrion;nuclear envelope;nuclear lumen;nuclear membrane;nuclear outer membrane;nucleoplasm;nucleus;sarcoplasmic reticulum;sarcoplasmic reticulum membrane;Z disc		Meiotic synapsis	16.3493	16.3072	15.6824
P43007	Neutral amino acid transporter A	SLC1A4	13.0199	13.322	13.0667	12.4439	13.4234	13.3178	13.1693	12.4119	12	10	10	10	1.48565	0.332987		0.589485	0.986244	-0.302066		0.060817	0.980012	-0.0468454		1.09187	0.417236	0.57597		0.493209	1	0.255221		2.14276	0.119583	0.878036		1.24678	0.526904	0.622816		amino acid transport;cognition;glutamine transport;hydroxyproline transport;L-alanine transport;L-cystine transport;L-serine transport;proline transport;synaptic transmission, glutamatergic;threonine transport	amino acid transmembrane transporter activity;chloride channel activity;L-alanine transmembrane transporter activity;L-cystine transmembrane transporter activity;L-glutamine transmembrane transporter activity;L-hydroxyproline transmembrane transporter activity;L-proline transmembrane transporter activity;L-serine transmembrane transporter activity;L-threonine transmembrane transporter activity;sy…	cell surface;centrosome;dendrite;extracellular exosome;integral component of membrane;integral component of plasma membrane;intermediate filament;melanosome;membrane;microtubule organizing center;neuronal cell body;plasma membrane		Amino acid transport across the plasma membrane	13.343	12.5935	13.5983
P07951	Tropomyosin beta chain	TPM2	21.9731	21.8799	21.7257	21.5536	21.9797	21.8945	21.6771	21.4297	12	10	11	10	1.48115	0.333225		0.307558	0.985515	0.0931885		1.66818	0.979882	0.247418		1.63517	0.276291	0.419568		0.540991	1	0.154229		0.986686	0.47357	0.32638		0.490216	0.773468	0.17215		actin filament organization;muscle contraction;muscle filament sliding;regulation of ATPase activity	actin binding;actin filament binding;identical protein binding;protein heterodimerization activity;protein homodimerization activity;structural constituent of muscle	actin cytoskeleton;actin filament;cytosol;muscle thin filament tropomyosin	Adrenergic signaling in cardiomyocytes;Cardiac muscle contraction;Dilated cardiomyopathy (DCM);Hypertrophic cardiomyopathy (HCM)	Smooth Muscle Contraction;Striated Muscle Contraction	22.0423	21.9441	21.7695
Q06124	Tyrosine-protein phosphatase non-receptor type 11	PTPN11	14.6968	14.6769	14.8474	14.5512	14.6502	14.6939	14.8847	14.6071	12	10	11	10	1.48753	0.333589		0.134475	0.985037	0.0199138		0.76249	0.921702	-0.150529		1.04879	0.438369	0.145658		0.857499	0.959555	-0.170443		0.794085	0.557508	0.125744		1.59195	0.435168	0.296187		abortive mitotic cell cycle;activation of MAPK activity;atrioventricular canal development;axon guidance;Bergmann glial cell differentiation;brain development;cellular response to cytokine stimulus;cellular response to epidermal growth factor stimulus;cellular response to mechanical stimulus;cerebellar cortex formation;cytokine-mediated signaling pathway;DNA damage checkpoint;ephrin receptor sign…	1-phosphatidylinositol-3-kinase activity;cell adhesion molecule binding;D1 dopamine receptor binding;insulin receptor binding;insulin receptor substrate binding;non-membrane spanning protein tyrosine phosphatase activity;peptide hormone receptor binding;phosphatidylinositol-4,5-bisphosphate 3-kinase activity;phospholipase binding;phosphoprotein phosphatase activity;phosphotyrosine residue binding…	cytoplasm;cytosol;mitochondrion;nucleoplasm;nucleus;protein-containing complex	Adipocytokine signaling pathway;Axon guidance;Chronic myeloid leukemia;C-type lectin receptor signaling pathway;Epithelial cell signaling in Helicobacter pylori infection;Herpes simplex virus 1 infection;Insulin resistance;Jak-STAT signaling pathway;Leukocyte transendothelial migration;Natural killer cell mediated cytotoxicity;Neurotrophin signaling pathway;PD-L1 expression and PD-1 checkpoint pa…	Activated NTRK2 signals through FRS2 and FRS3;Activation of IRF3/IRF7 mediated by TBK1/IKK epsilon;Constitutive Signaling by Aberrant PI3K in Cancer;Costimulation by the CD28 family;CTLA4 inhibitory signaling;Downstream signal transduction;FRS-mediated FGFR1 signaling;FRS-mediated FGFR2 signaling;FRS-mediated FGFR3 signaling;FRS-mediated FGFR4 signaling;GAB1 signalosome;GPVI-mediated activation c…	14.6979	14.7534	14.6122
Q330K2	NADH dehydrogenase (ubiquinone) complex I, assembly factor 6	NDUFAF6	13.0595	12.8089	12.9501	13.3398	13.09	12.8607	13.1174	13.407	12	10	11	10	1.486	0.333677		0.820416	0.962841	0.250624		0.305732	0.96181	0.109427		1.10215	0.417655	-0.280327		0.3157	1	-0.141197		1.89442	0.157795	-0.530951		1.32027	0.502261	-0.389754		mitochondrial respiratory chain complex I assembly		cytoplasm;mitochondrial inner membrane;mitochondrion;nucleus	Thermogenesis	Complex I biogenesis	13.5586	13.0805	13.153
Q9NPQ8	Synembryn-A	RIC8A	12.6241	12.6573	12.585	12.4218	12.6253	12.6519	12.5992	12.4935	12	10	11	10	1.48778	0.334352		0.191659	0.987708	-0.0331689		0.222369	0.958631	0.0390773		1.46517	0.31683	0.202312		0.47309	1	0.0722462		1.78859	0.181837	0.235481		1.05993	0.56954	0.163235		adenylate cyclase-inhibiting G protein-coupled receptor signaling pathway;basement membrane organization;cell migration involved in gastrulation;cell-cell adhesion involved in gastrulation;G protein-coupled receptor signaling pathway;in utero embryonic development;vasculature development;visual learning	G-protein alpha-subunit binding;GTPase activator activity;guanyl-nucleotide exchange factor activity	cytoplasm;plasma membrane			12.4403	12.6258	12.569
P10109	Adrenodoxin, mitochondrial	FDX1	13.8498	14.1937	14.4501	13.9377	13.8384	13.9829	14.6198	13.8968	10	8	5	8	1.48879	0.334827		1.04108	0.895189	-0.343921		1.25231	1	-0.600304		0.268346	0.848434	-0.0879534		0.413495	1	-0.256383		0.694117	0.608442	0.255967		1.04646	0.576869	0.51235		C21-steroid hormone biosynthetic process;cellular response to cAMP;cellular response to forskolin;cholesterol metabolic process;hormone biosynthetic process;small molecule metabolic process;sterol metabolic process	2 iron, 2 sulfur cluster binding;electron transfer activity;iron ion binding	mitochondrial matrix;mitochondrion		Defective CYP11A1 causes Adrenal insufficiency, congenital, with 46,XY sex reversal (AICSR);Electron transport from NADPH to Ferredoxin;Endogenous sterols;Mitochondrial iron-sulfur cluster biogenesis;Pregnenolone biosynthesis	13.9251	14.2449	NaN
P42704	Leucine-rich PPR motif-containing protein, mitochondrial	LRPPRC	16.6815	16.6335	16.3553	16.7752	16.6431	16.6798	16.5351	16.7496	12	10	11	10	1.48909	0.335706		0.149823	0.990203	0.0480546		1.42706	0.982452	0.326234		0.326839	0.810863	-0.0936862		1.03121	0.907717	0.278179		0.482946	0.727438	-0.141741		1.80659	0.355574	-0.41992		mitochondrion transport along microtubule;mRNA transport;negative regulation of mitochondrial RNA catabolic process;regulation of mitochondrial translation	beta-tubulin binding;microtubule binding;RNA binding;single-stranded DNA binding;ubiquitin protein ligase binding	condensed nuclear chromosome;cytoskeleton;membrane;microtubule;mitochondrial nucleoid;mitochondrion;nuclear inner membrane;nuclear outer membrane;nucleoplasm;nucleus;perinuclear region of cytoplasm;ribonucleoprotein complex		Respiratory electron transport;TP53 Regulates Metabolic Genes	16.6963	16.2561	16.5898
P12268	Inosine-5'-monophosphate dehydrogenase 2	IMPDH2	14.5118	14.5918	14.5404	14.171	14.5739	14.4874	14.5471	14.2288	12	10	11	10	1.49484	0.335729		0.241316	0.997678	-0.0800221		0.0804646	0.977888	-0.0285396		1.42608	0.322011	0.340803		0.139814	1	0.0514826		1.73813	0.193328	0.420825		1.53968	0.43096	0.369342		cellular response to interleukin-4;circadian rhythm;GMP biosynthetic process;GTP biosynthetic process;lymphocyte proliferation;neutrophil degranulation;protein homotetramerization;purine ribonucleoside monophosphate biosynthetic process;retina development in camera-type eye	DNA binding;IMP dehydrogenase activity;metal ion binding;nucleotide binding;RNA binding	cytoplasm;cytosol;extracellular exosome;extracellular region;ficolin-1-rich granule lumen;membrane;nucleus;peroxisomal membrane;secretory granule lumen	Drug metabolism - other enzymes;Metabolic pathways;Purine metabolism	Neutrophil degranulation;Purine ribonucleoside monophosphate biosynthesis	14.1681	14.7541	14.0529
Q6PI78	Transmembrane protein 65	TMEM65	14.9392	14.6966	14.4458	15.1417	14.9876	14.7289	14.4474	15.2108	12	10	11	10	1.49155	0.336054		0.796449	0.969909	0.242643		1.13247	0.959433	0.493403		0.463343	0.729336	-0.202471		0.454547	1	0.250759		1.27545	0.343347	-0.445114		1.57107	0.440889	-0.695874		cardiac ventricle development;regulation of cardiac conduction		integral component of membrane;intercalated disc;mitochondrial inner membrane;plasma membrane			14.5211	14.7893	14.7011
P17931	Galectin-3	LGALS3	13.2777	13.6236	13.2594	12.682	13.2613	13.3943	13.3959	12.7423	9	9	10	9	1.4899	0.336174		0.518722	1	-0.345816		0.0176998	0.992411	0.018305		1.04466	0.439517	0.595708		0.706799	1	0.364121		3.22355	0.023619	0.941524	+	1.29314	0.502687	0.577403		antimicrobial humoral immune response mediated by antimicrobial peptide;eosinophil chemotaxis;epithelial cell differentiation;innate immune response;killing of cells of other organism;macrophage chemotaxis;monocyte chemotaxis;mononuclear cell migration;mRNA processing;negative regulation of endocytosis;negative regulation of extrinsic apoptotic signaling pathway;negative regulation of immunologic…	carbohydrate binding;chemoattractant activity;IgE binding;laminin binding;oligosaccharide binding;protein phosphatase binding;protein phosphatase inhibitor activity;RNA binding	cell surface;collagen-containing extracellular matrix;cytoplasm;extracellular exosome;extracellular region;extracellular space;ficolin-1-rich granule membrane;immunological synapse;membrane;mitochondrial inner membrane;nucleus;other organism cell;plasma membrane;secretory granule membrane;spliceosomal complex		Advanced glycosylation endproduct receptor signaling;Neutrophil degranulation;RUNX1 regulates transcription of genes involved in differentiation of myeloid cells;RUNX2 regulates genes involved in differentiation of myeloid cells	13.4681	12.5212	13.2423
Q8IWE5	Pleckstrin homology domain-containing family M member 2	PLEKHM2	11.292	11.2043	11.6482	11.4126	11.3123	11.118	11.5874	11.329	8	7	5	7	1.47165	0.336797		0.280005	0.986852	0.0877616		1.53923	0.914851	-0.356188		0.385328	0.782091	-0.120594		2.32445	0.715294	-0.443949		0.971424	0.479423	-0.208355		1.01712	0.581124	0.235594		Golgi organization;lysosome localization;positive regulation of membrane tubulation;regulation of protein localization	kinesin binding	endosome membrane	Salmonella infection		11.5237	10.9059	NaN
Q9UKV3	Apoptotic chromatin condensation inducer in the nucleus	ACIN1	12.7245	12.7549	12.8393	12.9691	12.7533	12.6646	12.7661	12.9773	12	10	11	10	1.4741	0.336854		0.11528	0.98951	-0.030344		0.800901	0.927827	-0.114825		2.31688	0.12781	-0.24463		0.416431	1	-0.084481		1.44025	0.282165	-0.214286		1.14684	0.547031	-0.129805		apoptotic chromosome condensation;erythrocyte differentiation;mRNA processing;negative regulation of mRNA splicing, via spliceosome;positive regulation of apoptotic process;positive regulation of monocyte differentiation;RNA splicing	ATPase activity;enzyme binding;nucleic acid binding;RNA binding	ASAP complex;cytosol;nuclear speck;nucleolus;nucleoplasm;nucleus;plasma membrane	mRNA surveillance pathway;RNA transport;Spliceosome	Apoptotic cleavage of cellular proteins	12.4257	12.7261	12.3235
O14832	Phytanoyl-CoA dioxygenase, peroxisomal	PHYH	14.382	14.0167	13.7907	14.1253	14.2811	13.9505	13.8757	14.0456	12	10	11	10	1.46907	0.33692		1.50226	0.820899	0.365219		1.89142	0.934439	0.591242		0.666591	0.602543	0.256682		0.56184	1	0.226023		0.249468	0.86061	-0.108537		0.770454	0.657789	-0.33456		2-oxoglutarate metabolic process;fatty acid alpha-oxidation;isoprenoid metabolic process;methyl-branched fatty acid metabolic process;protein targeting to peroxisome	carboxylic acid binding;cofactor binding;ferrous iron binding;L-ascorbic acid binding;phytanoyl-CoA dioxygenase activity	cytosol;peroxisomal matrix;peroxisome	Peroxisome	Alpha-oxidation of phytanate;Peroxisomal protein import;TYSND1 cleaves peroxisomal proteins	14.8908	14.3751	14.1951
P25789	Proteasome subunit alpha type-4	PSMA4	16.6316	16.5507	16.5301	16.2114	16.6874	16.5854	16.3599	16.3205	12	10	11	10	1.49184	0.337041		0.318185	0.990835	0.0808586		0.391416	0.950249	0.10145		1.67682	0.271933	0.420178		0.0556221	1	0.0205917		1.18044	0.37885	0.33932		1.05272	0.575462	0.318728		post-translational protein modification;proteasomal protein catabolic process;proteasomal ubiquitin-independent protein catabolic process;proteasome-mediated ubiquitin-dependent protein catabolic process;protein deubiquitination;viral process	endopeptidase activity;threonine-type endopeptidase activity	cytoplasm;cytosol;extracellular exosome;intracellular membrane-bounded organelle;nucleoplasm;nucleus;P-body;proteasome complex;proteasome core complex;proteasome core complex, alpha-subunit complex	Proteasome	ABC-family proteins mediated transport;Activation of NF-kappaB in B cells;Antigen processing: Ubiquitination & Proteasome degradation;APC/C:Cdc20 mediated degradation of Securin;APC/C:Cdh1 mediated degradation of Cdc20 and other APC/C:Cdh1 targeted proteins in late mitosis/early G1;Asymmetric localization of PCP proteins;AUF1 (hnRNP D0) binds and destabilizes mRNA;Autodegradation of Cdh1 by Cdh1:…	16.2272	16.7059	16.6936
Q13868	Exosome complex component RRP4	EXOSC2	11.6629	11.495	11.5928	11.8484	11.6615	11.4667	11.578	11.7383	7	7	8	9	1.46947	0.337603		0.911384	0.942112	0.167902		0.26989	0.95385	0.0700854		0.936844	0.47913	-0.185521		0.368181	1	-0.0978163		1.9814	0.144989	-0.353423		1.19383	0.541309	-0.255606		CUT catabolic process;exonucleolytic nuclear-transcribed mRNA catabolic process involved in deadenylation-dependent decay;exonucleolytic trimming to generate mature 3'-end of 5.8S rRNA from tricistronic rRNA transcript (SSU-rRNA, 5.8S rRNA, LSU-rRNA);nuclear polyadenylation-dependent rRNA catabolic process;nuclear polyadenylation-dependent tRNA catabolic process;nuclear retention of pre-mRNA with…	3'-5'-exoribonuclease activity;7S RNA binding;RNA binding	cytoplasm;cytoplasmic exosome (RNase complex);cytosol;exosome (RNase complex);nuclear exosome (RNase complex);nucleolus;nucleoplasm;nucleus	RNA degradation	ATF4 activates genes;Butyrate Response Factor 1 (BRF1) binds and destabilizes mRNA;KSRP (KHSRP) binds and destabilizes mRNA;Major pathway of rRNA processing in the nucleolus and cytosol;mRNA decay by 3' to 5' exoribonuclease;Tristetraprolin (TTP, ZFP36) binds and destabilizes mRNA	NaN	11.5939	11.3515
O95749	Geranylgeranyl pyrophosphate synthase	GGPS1	12.6305	12.6615	12.6102	12.2659	12.6601	12.4986	12.6024	12.2093	12	10	11	10	1.47166	0.337871		0.0682783	0.987162	-0.0309756		0.0553528	0.981709	0.0203566		3.09957	0.0548889	0.364591		0.106138	1	0.0513322		1.56391	0.239737	0.395567		1.89595	0.351551	0.344235		cholesterol biosynthetic process;farnesyl diphosphate biosynthetic process;geranyl diphosphate biosynthetic process;geranylgeranyl diphosphate biosynthetic process;isoprenoid metabolic process;regulation of cholesterol biosynthetic process	dimethylallyltranstransferase activity;farnesyltranstransferase activity;geranyltranstransferase activity;identical protein binding;metal ion binding	cytosol	Metabolic pathways;Terpenoid backbone biosynthesis	Activation of gene expression by SREBF (SREBP);Cholesterol biosynthesis	12.5948	12.8631	12.253
A6NHZ5	Leucine-rich repeat-containing protein 14B	LRRC14B	13.6724	13.4685	13.4329	13.3757	13.6846	13.5174	13.5083	13.3213	12	10	11	10	1.45213	0.342031		1.10136	0.900608	0.203916		1.55847	0.917667	0.239543		2.09725	0.163543	0.296747		0.123048	1	0.035627		0.382339	0.78707	0.0928306		0.233773	0.892531	0.0572035				cytoplasm			13.6688	13.9779	13.5687
P52272	Heterogeneous nuclear ribonucleoprotein M	HNRNPM	15.3271	15.6777	15.386	15.4844	15.323	15.627	15.3873	15.4989	12	10	11	10	1.45825	0.342671		1.85023	0.796	-0.350639		0.221317	0.955954	-0.0588681		0.698046	0.584506	-0.157281		1.47975	0.80707	0.291771		0.786989	0.561858	0.193358		0.39398	0.822072	-0.0984133		alternative mRNA splicing, via spliceosome;fibroblast growth factor receptor signaling pathway;mRNA splicing, via spliceosome;regulation of mRNA stability involved in response to oxidative stress;RNA metabolic process	mRNA binding;protein domain specific binding;RNA binding	catalytic step 2 spliceosome;collagen-containing extracellular matrix;cytoplasm;extracellular exosome;membrane;nuclear matrix;nucleolus;nucleoplasm;nucleus;paraspeckles;post-mRNA release spliceosomal complex;ribonucleoprotein complex;spliceosomal complex	Spliceosome	FGFR2 alternative splicing;mRNA Splicing - Major Pathway;Processing of Capped Intron-Containing Pre-mRNA	15.2695	15.4662	15.2022
Q01581	Hydroxymethylglutaryl-CoA synthase, cytoplasmic	HMGCS1	11.6726	11.9231	11.7704	11.5269	11.6732	11.942	11.6565	11.5033	10	7	8	8	1.45919	0.342984		1.62856	0.81325	-0.25047		0.275359	0.955893	-0.0977442		0.768734	0.550479	0.145761		0.520631	1	0.152726		3.42817	0.0190303	0.396231	+	0.935585	0.605628	0.243505		acetyl-CoA metabolic process;brain development;cellular response to cholesterol;cellular response to follicle-stimulating hormone stimulus;cellular response to low-density lipoprotein particle stimulus;cholesterol biosynthetic process;farnesyl diphosphate biosynthetic process, mevalonate pathway;lipid metabolic process;liver development;male gonad development;regulation of cholesterol biosyntheti…	drug binding;hydroxymethylglutaryl-CoA synthase activity;isomerase activity;organic acid binding;protein homodimerization activity	cytoplasm;cytosol	Butanoate metabolism;Metabolic pathways;PPAR signaling pathway;Synthesis and degradation of ketone bodies;Terpenoid backbone biosynthesis;Valine, leucine and isoleucine degradation	Activation of gene expression by SREBF (SREBP);Cholesterol biosynthesis;PPARA activates gene expression	12.3073	11.6883	NaN
Q02221	Cytochrome c oxidase subunit 6A2, mitochondrial	COX6A2	14.4707	14.1527	13.861	14.5517	14.3854	14.1339	14.2199	14.571	12	10	11	10	1.45221	0.343038		0.654087	0.976722	0.317991		1.38622	0.967396	0.609728		0.162206	0.901173	-0.081027		0.481394	1	0.291737		1.0593	0.438953	-0.399018		1.84926	0.349982	-0.690755		aerobic respiration;generation of precursor metabolites and energy;mitochondrial electron transport, cytochrome c to oxygen	cytochrome-c oxidase activity;enzyme regulator activity	mitochondrial respiratory chain complex IV	Alzheimer disease;Cardiac muscle contraction;Huntington disease;Metabolic pathways;Non-alcoholic fatty liver disease (NAFLD);Oxidative phosphorylation;Parkinson disease;Thermogenesis		15.0402	14.3749	14.424
Q9HCC0	Methylcrotonoyl-CoA carboxylase beta chain, mitochondrial	MCCC2	14.9528	14.5922	14.5193	14.9635	14.9441	14.6	14.274	15.0466	12	10	11	10	1.4603	0.343108		1.54882	0.7889	0.360567		1.17742	0.964017	0.433408		0.0258892	0.98208	-0.0107648		0.132438	1	0.0728409		1.88846	0.158551	-0.371332		1.29021	0.501808	-0.444172		biotin metabolic process;coenzyme A metabolic process;leucine catabolic process;protein heterooligomerization	ATP binding;methylcrotonoyl-CoA carboxylase activity	3-methylcrotonyl-CoA carboxylase complex, mitochondrial;cytosol;methylcrotonoyl-CoA carboxylase complex;mitochondrial matrix;mitochondrion	Metabolic pathways;Valine, leucine and isoleucine degradation	Biotin transport and metabolism;Branched-chain amino acid catabolism;Defective HLCS causes multiple carboxylase deficiency	15.5904	15.2676	14.4617
P07585	Decorin	DCN	18.0396	18.6144	17.8737	18.1948	17.9771	18.6382	17.8678	18.2351	12	10	11	10	1.45244	0.343975		1.40992	0.898503	-0.574822		0.286677	0.962458	0.165885		0.291056	0.83347	-0.155173		1.96733	0.847333	0.740706		0.98976	0.472511	0.419649		0.727167	0.677584	-0.321058		aging;animal organ morphogenesis;chondroitin sulfate biosynthetic process;chondroitin sulfate catabolic process;dermatan sulfate biosynthetic process;extracellular matrix organization;kidney development;negative regulation of angiogenesis;negative regulation of endothelial cell migration;negative regulation of vascular endothelial growth factor signaling pathway;peptide cross-linking via chondroi…	collagen binding;extracellular matrix binding;extracellular matrix structural constituent conferring compression resistance;glycosaminoglycan binding;protein N-terminus binding;RNA binding	collagen type VI trimer;collagen-containing extracellular matrix;extracellular region;extracellular space;Golgi lumen;lysosomal lumen	Proteoglycans in cancer;TGF-beta signaling pathway	A tetrasaccharide linker sequence is required for GAG synthesis;Chondroitin sulfate biosynthesis;CS/DS degradation;Defective B3GALT6 causes EDSP2 and SEMDJL1;Defective B3GAT3 causes JDSSDHD;Defective B4GALT7 causes EDS, progeroid type;Defective CHST14 causes EDS, musculocontractural type;Defective CHST3 causes SEDCJD;Defective CHSY1 causes TPBS;Degradation of the extracellular matrix;Dermatan sul…	17.8053	18.1127	17.7762
Q9H5X1	Cytosolic iron-sulfur assembly component 2A	CIAO2A	12.6827	12.7152	12.4493	12.3864	12.6836	12.6552	12.555	12.3181	11	8	8	9	1.45447	0.344505		0.0812979	0.984434	-0.0324435		1.04327	0.904953	0.233462		1.79701	0.241729	0.296293		1.04042	0.900575	0.265905		1.55776	0.241379	0.328737		0.243989	0.888694	0.0628313		chromosome segregation;iron-sulfur cluster assembly;protein maturation by iron-sulfur cluster transfer	metal ion binding	CIA complex;cytosol;nucleoplasm;nucleus			12.7056	12.2457	12.3607
O14732	Inositol monophosphatase 2	IMPA2	16.7844	16.701	16.4728	16.1506	16.7979	16.6693	16.408	16.1508	12	10	11	10	1.45253	0.344931		0.255583	0.995606	0.0834257		0.852067	0.942374	0.311643		1.59661	0.282121	0.633883		0.526334	1	0.228217		1.28799	0.336309	0.550457		0.540756	0.748003	0.32224		inositol biosynthetic process;inositol phosphate dephosphorylation;inositol phosphate metabolic process;phosphate-containing compound metabolic process;phosphatidylinositol phosphorylation;signal transduction	inositol monophosphate 1-phosphatase activity;inositol monophosphate 3-phosphatase activity;inositol monophosphate 4-phosphatase activity;metal ion binding;protein homodimerization activity	cytoplasm;cytosol	Inositol phosphate metabolism;Metabolic pathways;Phosphatidylinositol signaling system	Synthesis of IP2, IP, and Ins in the cytosol	16.0983	16.7937	16.6851
Q8WUM4	Programmed cell death 6-interacting protein	PDCD6IP	15.6977	15.6381	15.6554	15.3843	15.6816	15.6131	15.7243	15.4983	12	10	11	10	1.44702	0.34518		0.398659	0.999177	0.0595916		0.213248	0.954428	0.0422714		1.33166	0.350968	0.3134		0.0757217	1	-0.0173202		1.00246	0.468282	0.253808		1.04599	0.573168	0.271129		actomyosin contractile ring assembly;apoptotic process;bicellular tight junction assembly;maintenance of epithelial cell apical/basal polarity;midbody abscission;mitotic cytokinesis;multivesicular body assembly;positive regulation of exosomal secretion;positive regulation of extracellular exosome assembly;protein homooligomerization;protein transport;regulation of centrosome duplication;regulatio…	calcium-dependent protein binding;protein homodimerization activity;proteinase activated receptor binding	actomyosin;bicellular tight junction;cytosol;endoplasmic reticulum exit site;extracellular exosome;extracellular vesicle;Flemming body;focal adhesion;immunological synapse;melanosome;membrane;microtubule organizing center	Endocytosis	Budding and maturation of HIV virion;Uptake and function of anthrax toxins	15.4707	15.6722	15.548
Q9NVA1	Ubiquinol-cytochrome-c reductase complex assembly factor 1	UQCC1	14.187	14.1089	13.869	14.4375	14.2176	14.1796	13.9726	14.4943	12	10	11	10	1.44549	0.345498		0.243944	0.997495	0.0780913		0.772091	0.92413	0.31797		1.25777	0.371245	-0.250546		0.509928	1	0.239879		1.53379	0.251127	-0.328638		1.65146	0.403925	-0.568517		mitochondrial respiratory chain complex III assembly;positive regulation of mitochondrial translation		cytoplasmic vesicle;mitochondrial inner membrane			14.4407	14.4242	14.2767
Q13496	Myotubularin	MTM1	14.2265	14.3083	13.9702	14.0236	14.2636	14.3008	13.945	14.1193	12	10	11	10	1.44221	0.345785		0.365105	0.997285	-0.0818104		1.22835	1	0.256312		0.917409	0.488259	0.202924		1.6603	0.766483	0.338122		1.33902	0.315972	0.284734		0.13736	0.939224	-0.0533875		endosome to lysosome transport;intermediate filament organization;mitochondrion distribution;mitochondrion morphogenesis;muscle cell cellular homeostasis;negative regulation of autophagosome assembly;negative regulation of proteasomal ubiquitin-dependent protein catabolic process;negative regulation of protein kinase B signaling;negative regulation of TOR signaling;phosphatidylinositol biosynthet…	intermediate filament binding;phosphatidylinositol binding;phosphatidylinositol-3,5-bisphosphate 3-phosphatase activity;phosphatidylinositol-3-phosphatase activity;phosphoprotein phosphatase activity;protein tyrosine phosphatase activity	cytoplasm;cytosol;filopodium;I band;late endosome;plasma membrane;ruffle	Inositol phosphate metabolism;Metabolic pathways;Phosphatidylinositol signaling system	Synthesis of PIPs at the early endosome membrane;Synthesis of PIPs at the late endosome membrane;Synthesis of PIPs at the plasma membrane	14.3058	14.3688	14.4567
Q9H6Z4	Ran-binding protein 3	RANBP3	11.0637	11.0635	10.8014	11.2248	11.1017	11.2101	10.8508	11.2423	12	9	9	9	1.44329	0.346123		0.000502887	0.999695	0.000214868		1.20231	0.991831	0.262329		0.930146	0.482825	-0.161072		0.834503	0.966	0.262114		0.521994	0.706665	-0.161287		2.15399	0.30731	-0.423401		positive regulation of GTPase activity;protein export from nucleus	Ran GTPase binding;R-SMAD binding	cytoplasm;nuclear pore;nucleoplasm;nucleus	Human T-cell leukemia virus 1 infection		11.1405	10.8856	10.9237
P07195	L-lactate dehydrogenase B chain	LDHB	20.5934	20.5504	20.3732	20.8903	20.6069	20.6002	20.2741	20.8558	12	10	11	10	1.43986	0.346687		0.098934	0.987316	0.0429608		0.596904	0.909296	0.220165		1.25526	0.370608	-0.296913		0.460153	1	0.177205		1.55594	0.241173	-0.339874		2.15667	0.310386	-0.517079		carbohydrate metabolic process;pyruvate metabolic process	identical protein binding;L-lactate dehydrogenase activity	cytoplasm;cytosol;extracellular exosome;membrane;membrane raft	Central carbon metabolism in cancer;Cysteine and methionine metabolism;Glucagon signaling pathway;Glycolysis / Gluconeogenesis;HIF-1 signaling pathway;Metabolic pathways;Propanoate metabolism;Pyruvate metabolism	Pyruvate metabolism	20.721	20.5463	19.9195
Q14116	Interleukin-18	IL18	13.0216	12.8187	13.3553	12.4541	13.0258	12.714	13.2282	12.4075	7	5	8	6	1.43095	0.350024		0.326311	0.99516	0.202859		0.646485	0.912682	-0.333704		1.08709	0.420434	0.567495		0.935867	0.940204	-0.536563		0.519666	0.707343	0.364636		1.71971	0.369279	0.9012		activation of protein kinase B activity;angiogenesis;cell proliferation;cell-cell signaling;cellular response to organic cyclic compound;chemokine biosynthetic process;cholesterol homeostasis;cytokine-mediated signaling pathway;granulocyte macrophage colony-stimulating factor biosynthetic process;inflammatory response;interferon-gamma biosynthetic process;interleukin-13 biosynthetic process;inter…	cytokine activity;interleukin-18 receptor binding	cytosol;extracellular region;extracellular space	African trypanosomiasis;Cytokine-cytokine receptor interaction;Cytosolic DNA-sensing pathway;Inflammatory bowel disease (IBD);Influenza A;Legionellosis;Malaria;NOD-like receptor signaling pathway;Rheumatoid arthritis;Salmonella infection;Tuberculosis;Viral protein interaction with cytokine and cytokine receptor;Yersinia infection	Interleukin-1 processing;Interleukin-10 signaling;Interleukin-18 signaling;Interleukin-4 and Interleukin-13 signaling	NaN	12.6928	13.2749
Q99543	DnaJ homolog subfamily C member 2	DNAJC2	12.0731	11.9007	11.7808	11.814	12.1217	11.9353	11.7314	11.8556	12	10	10	10	1.42845	0.350048		0.846904	0.967667	0.172379		1.725	1	0.292315		1.7494	0.25583	0.259086		0.513286	1	0.119936		0.400889	0.781297	0.0867067		0.12651	0.938885	-0.0332293		chromatin organization;'de novo' cotranslational protein folding;DNA replication;negative regulation of DNA biosynthetic process;positive regulation of transcription, DNA-templated;regulation of cellular response to heat	ATPase activator activity;chromatin binding;DNA binding;DNA-binding transcription factor activity, RNA polymerase II-specific;histone binding;Hsp70 protein binding;RNA binding;ubiquitin modification-dependent histone binding	cytoplasm;cytosol;nuclear membrane;nucleoplasm;nucleus		Regulation of HSF1-mediated heat shock response	12.257	12.1179	11.9203
P42765	3-ketoacyl-CoA thiolase, mitochondrial	ACAA2	18.3246	17.994	18.0164	18.4431	18.2699	18.0422	18.0013	18.3127	12	10	11	10	1.4294	0.35032		1.03796	0.894711	0.330657		1.13556	0.962992	0.308273		0.339695	0.802901	-0.118446		0.0397898	0.99751	-0.0223836		1.46171	0.278378	-0.449102		1.60227	0.431271	-0.426719		cellular response to hypoxia;cholesterol biosynthetic process;fatty acid beta-oxidation;negative regulation of mitochondrial membrane permeability involved in apoptotic process;negative regulation of mitochondrial outer membrane permeabilization involved in apoptotic signaling pathway	acetyl-CoA C-acetyltransferase activity;acetyl-CoA C-acyltransferase activity;RNA binding	mitochondrial matrix;mitochondrion	Fatty acid degradation;Fatty acid elongation;Fatty acid metabolism;Metabolic pathways;Valine, leucine and isoleucine degradation	Mitochondrial Fatty Acid Beta-Oxidation	18.4312	18.2911	18.0452
P22234	Multifunctional protein ADE2	PAICS	14.7625	14.7147	14.5743	14.4524	14.749	14.6965	14.607	14.4114	12	10	11	10	1.43106	0.350894		0.175078	0.988814	0.0477553		0.850453	0.935268	0.188166		2.86778	0.0698462	0.310066		0.509934	1	0.140411		1.70132	0.201394	0.26231		0.521492	0.754395	0.1219		'de novo' IMP biosynthetic process;purine nucleobase biosynthetic process;purine ribonucleoside monophosphate biosynthetic process	5-amino-4-imidazole carboxylate lyase activity;ATP binding;cadherin binding;identical protein binding;phosphoribosylaminoimidazole carboxylase activity;phosphoribosylaminoimidazolesuccinocarboxamide synthase activity	cytoplasm;cytosol;extracellular exosome;membrane	Metabolic pathways;Purine metabolism	Purine ribonucleoside monophosphate biosynthesis	14.7002	14.9256	14.6508
Q9H3H3	UPF0696 protein C11orf68	C11orf68	14.5838	14.6286	14.6598	14.4186	14.5561	14.61	14.5731	14.4333	12	10	11	10	1.43356	0.35096		0.384624	1	-0.0448723		0.36452	0.958613	-0.0760696		1.42833	0.323806	0.165185		0.128124	1	-0.0311973		1.96364	0.145816	0.210057		1.45487	0.462234	0.241254			RNA binding				14.4989	14.5147	14.4754
Q9Y676	28S ribosomal protein S18b, mitochondrial	MRPS18B	13.854	13.9783	13.6249	14.0106	13.965	13.9872	13.6581	14.1127	12	10	11	10	1.43197	0.351122		0.424583	1	-0.124284		0.899511	0.942835	0.229116		0.696816	0.584211	-0.156631		1.42952	0.844686	0.3534		0.0890922	0.95113	-0.0323467		1.84667	0.346124	-0.385747		mitochondrial translation;mitochondrial translational elongation;mitochondrial translational termination;translation	structural constituent of ribosome	cell junction;mitochondrial inner membrane;mitochondrial small ribosomal subunit;mitochondrion;nucleoplasm	Viral carcinogenesis	Mitochondrial translation elongation;Mitochondrial translation initiation;Mitochondrial translation termination	14.101	13.7864	14.1258
Q01469	Fatty acid-binding protein 5	FABP5	17.3417	17.6396	17.073	16.5825	17.3139	17.7029	17.1288	17.0598	12	10	11	10	1.42514	0.351796		0.624477	0.970247	-0.297919		0.590135	0.911732	0.268691		0.966906	0.470116	0.759175		1.18962	0.897017	0.56661		1.39214	0.295025	1.05709		0.514955	0.757526	0.490484		epidermis development;glucose homeostasis;glucose metabolic process;lipid metabolic process;negative regulation of glucose transmembrane transport;neutrophil degranulation;phosphatidylcholine biosynthetic process;positive regulation of cold-induced thermogenesis;positive regulation of peroxisome proliferator activated receptor signaling pathway;regulation of prostaglandin biosynthetic process;reg…	fatty acid binding;identical protein binding;lipid binding;retinoic acid binding	azurophil granule lumen;cell junction;cytoplasm;cytosol;extracellular exosome;extracellular region;nucleoplasm;nucleus;plasma membrane;postsynaptic density;postsynaptic membrane;secretory granule membrane;synapse	PPAR signaling pathway	Neutrophil degranulation;Signaling by Retinoic Acid;Triglyceride catabolism	17.8612	16.621	17.494
P51608	Methyl-CpG-binding protein 2	MECP2	14.6432	14.578	14.6787	14.814	14.6616	14.647	14.7705	14.8785	12	10	11	10	1.42347	0.352228		0.476268	1	0.065209		0.188448	0.959835	-0.0354855		1.39054	0.334995	-0.170794		0.660172	1	-0.100695		2.05984	0.126659	-0.236003		0.843874	0.630699	-0.135309		adult locomotory behavior;behavioral fear response;cardiolipin metabolic process;catecholamine secretion;cellular biogenic amine metabolic process;cerebellum development;chromatin silencing;dendrite development;excitatory postsynaptic potential;glucocorticoid metabolic process;glutamine metabolic process;histone acetylation;histone methylation;inositol metabolic process;long-term memory;long-term…	DNA binding;DNA-binding transcription repressor activity, RNA polymerase II-specific;double-stranded methylated DNA binding;methyl-CpG binding;mRNA binding;protein domain specific binding;protein N-terminus binding;RNA binding;siRNA binding;transcription corepressor activity;transcription factor binding	centrosome;chromatin;cytosol;extracellular space;heterochromatin;mitochondrion;nucleoplasm;nucleus;postsynapse		Loss of MECP2 binding ability to 5hmC-DNA;Loss of MECP2 binding ability to 5mC-DNA;Loss of MECP2 binding ability to the NCoR/SMRT complex;Loss of phosphorylation of MECP2 at T308;MECP2 regulates neuronal receptors and channels;MECP2 regulates transcription factors;MECP2 regulates transcription of genes involved in GABA signaling;MECP2 regulates transcription of neuronal ligands;Regulation of MECP…	14.6622	14.6812	14.5002
P52294	Importin subunit alpha-5	KPNA1	13.5798	13.7575	13.67	13.4395	13.5698	13.7465	13.6607	13.3801	12	10	11	10	1.41913	0.35419		1.46733	0.838891	-0.177684		0.331744	0.955851	-0.0901773		0.814598	0.52852	0.140262		0.340598	1	0.0875067		2.70845	0.0578462	0.317946		1.07329	0.566214	0.230439		apoptotic DNA fragmentation;intracellular transport of virus;modulation by virus of host process;NLS-bearing protein import into nucleus;postsynapse to nucleus signaling pathway;regulation of DNA recombination	nuclear import signal receptor activity;nuclear localization sequence binding;protein transporter activity	cytoplasm;cytosol;dendrite;glutamatergic synapse;host cell;nuclear pore;nucleoplasm;nucleus;postsynaptic density	Influenza A	Activation of DNA fragmentation factor;Integration of provirus;ISG15 antiviral mechanism;NS1 Mediated Effects on Host Pathways;Transport of Ribonucleoproteins into the Host Nucleus;Vpr-mediated nuclear import of PICs	13.5727	13.7965	13.7543
Q14914	Prostaglandin reductase 1	PTGR1	15.2565	15.3355	14.8387	14.788	15.2626	15.302	14.8994	14.8217	12	10	11	10	1.41971	0.354651		0.172322	0.987685	-0.0790157		1.16053	0.947012	0.417766		1.27102	0.367203	0.468434		1.3513	0.866651	0.496782		1.45825	0.279271	0.54745		0.0708294	0.973974	0.0506683		leukotriene metabolic process;response to antineoplastic agent	13-prostaglandin reductase activity;15-oxoprostaglandin 13-oxidase activity;2-alkenal reductase [NAD(P)] activity	cytoplasm;extracellular exosome		Synthesis of Leukotrienes (LT) and Eoxins (EX);Synthesis of Lipoxins (LX)	15.0605	15.5776	15.1957
P16615	Sarcoplasmic/endoplasmic reticulum calcium ATPase 2	ATP2A2	21.6966	21.4559	21.0742	21.2962	21.7873	21.4393	21.1786	21.4077	12	10	11	10	1.41582	0.356142		0.6642	0.981002	0.240686		2.33169	0.701556	0.622356		1.05099	0.438273	0.400379		0.948306	0.932874	0.381671		0.270413	0.845438	0.159693		0.401669	0.820418	-0.221978		calcium ion import into sarcoplasmic reticulum;calcium ion transmembrane transport;calcium ion transport from cytosol to endoplasmic reticulum;cardiac muscle hypertrophy in response to stress;cell adhesion;cellular calcium ion homeostasis;cellular response to heat;cellular response to oxidative stress;endoplasmic reticulum calcium ion homeostasis;epidermis development;ER-nucleus signaling pathway…	ATP binding;calcium ion binding;calcium-transporting ATPase activity;calcium-transporting ATPase activity involved in regulation of cardiac muscle cell membrane potential;enzyme binding;lutropin-choriogonadotropic hormone receptor binding;protein C-terminus binding;proton-exporting ATPase activity, phosphorylative mechanism;S100 protein binding	apical ectoplasmic specialization;calcium ion-transporting ATPase complex;endoplasmic reticulum;endoplasmic reticulum membrane;extrinsic component of cytoplasmic side of plasma membrane;integral component of plasma membrane;longitudinal sarcoplasmic reticulum;membrane;nucleoplasm;perinuclear region of cytoplasm;plasma membrane bounded cell projection;platelet dense tubular network membrane;protei…	Adrenergic signaling in cardiomyocytes;Alzheimer disease;Arrhythmogenic right ventricular cardiomyopathy (ARVC);Calcium signaling pathway;cAMP signaling pathway;Cardiac muscle contraction;cGMP-PKG signaling pathway;Dilated cardiomyopathy (DCM);Hypertrophic cardiomyopathy (HCM);Pancreatic secretion;Thyroid hormone signaling pathway	Ion homeostasis;Ion transport by P-type ATPases;Pre-NOTCH Processing in Golgi;Reduction of cytosolic Ca++ levels	21.9197	21.3529	21.6209
P49257	Protein ERGIC-53	LMAN1	14.7554	14.8925	14.6256	14.5115	14.74	14.9747	14.613	14.5795	12	10	11	10	1.41374	0.356959		0.810188	0.964511	-0.137151		0.608854	0.911901	0.129796		0.947939	0.472593	0.243919		1.34729	0.864381	0.266947		1.56975	0.239962	0.38107		0.302811	0.859063	0.114123		blood coagulation;COPII vesicle coating;endoplasmic reticulum organization;endoplasmic reticulum to Golgi vesicle-mediated transport;Golgi organization;negative regulation of protein targeting to mitochondrion;positive regulation of organelle organization;protein folding;protein transport	mannose binding;metal ion binding;unfolded protein binding	collagen-containing extracellular matrix;COPII-coated ER to Golgi transport vesicle;cytosol;endoplasmic reticulum membrane;endoplasmic reticulum-Golgi intermediate compartment;endoplasmic reticulum-Golgi intermediate compartment membrane;ER to Golgi transport vesicle membrane;extracellular exosome;Golgi membrane;host cell perinuclear region of cytoplasm;integral component of membrane;membrane;sar…	Protein processing in endoplasmic reticulum	Cargo concentration in the ER;COPII-mediated vesicle transport;Transport to the Golgi and subsequent modification	14.9025	14.6358	14.752
Q15113	Procollagen C-endopeptidase enhancer 1	PCOLCE	12.5441	12.9254	12.1251	12.5555	12.7914	12.8808	12.487	12.6865	11	9	11	10	1.41089	0.358419		1.16653	0.892752	-0.381288		0.851968	0.9408	0.418976		0.0152754	0.991097	-0.0114229		2.24714	0.786105	0.800264		0.865547	0.528312	0.369865		0.77379	0.658312	-0.430399		cellular response to leukemia inhibitory factor;multicellular organism development;proteolysis	collagen binding;extracellular matrix structural constituent;heparin binding;peptidase activator activity	extracellular exosome;extracellular region;extracellular space		Collagen biosynthesis and modifying enzymes;Crosslinking of collagen fibrils	12.5344	12.4605	12.8783
P51452	Dual specificity protein phosphatase 3	DUSP3	16.7281	16.7788	16.6783	16.2853	16.7833	16.7826	16.5796	16.2689	12	10	11	10	1.39809	0.368788		0.140391	0.987701	-0.0506605		0.0967827	0.973867	0.0498846		2.20508	0.142764	0.442819		0.197402	1	0.100545		2.17426	0.117511	0.493479		1.11433	0.555613	0.392934		cellular response to epidermal growth factor stimulus;dephosphorylation;inactivation of MAPK activity;negative regulation of cell migration;negative regulation of chemotaxis;negative regulation of epidermal growth factor receptor signaling pathway;negative regulation of ERK1 and ERK2 cascade;negative regulation of JNK cascade;negative regulation of MAPK cascade;negative regulation of T cell activ…	cytoskeletal protein binding;MAP kinase phosphatase activity;phosphatase activity;protein kinase binding;protein tyrosine kinase binding;protein tyrosine phosphatase activity;protein tyrosine/serine/threonine phosphatase activity;receptor tyrosine kinase binding	cytosol;immunological synapse;nucleoplasm;nucleus	MAPK signaling pathway	ERKs are inactivated	16.7944	16.8524	16.9034
P05165	Propionyl-CoA carboxylase alpha chain, mitochondrial	PCCA	15.0701	14.781	14.8079	15.1738	15.1335	14.9745	14.7346	15.2344	12	10	11	10	1.38858	0.371664		0.911086	0.940685	0.289128		1.12829	0.946861	0.262193		0.488345	0.715721	-0.103632		0.0481601	0.998903	-0.026935		1.3257	0.319543	-0.39276		1.67959	0.395316	-0.365825		biotin metabolic process	ATP binding;biotin binding;enzyme binding;metal ion binding;propionyl-CoA carboxylase activity	cytosol;mitochondrial matrix	Carbon metabolism;Glyoxylate and dicarboxylate metabolism;Metabolic pathways;Propanoate metabolism;Valine, leucine and isoleucine degradation	Biotin transport and metabolism;Defective HLCS causes multiple carboxylase deficiency;Propionyl-CoA catabolism	15.2705	15.1906	14.6295
P07910	Heterogeneous nuclear ribonucleoproteins C1/C2	HNRNPC	15.5503	15.145	15.1916	15.3258	15.5489	15.0072	15.0954	15.2354	12	10	11	10	1.38941	0.371814		1.86787	0.803111	0.405288		1.78648	0.919778	0.358648		0.761438	0.553521	0.224476		0.121279	1	-0.0466399		0.530044	0.70153	-0.180812		0.391644	0.820568	-0.134172		3'-UTR-mediated mRNA stabilization;ATP-dependent chromatin remodeling;mRNA splicing, via spliceosome;negative regulation of telomere maintenance via telomerase;osteoblast differentiation;RNA metabolic process;RNA splicing	identical protein binding;mRNA 3'-UTR binding;N6-methyladenosine-containing RNA binding;nucleosomal DNA binding;poly(U) RNA binding;RNA binding;RNA polymerase II distal enhancer sequence-specific DNA binding;RNA polymerase II proximal promoter sequence-specific DNA binding;telomerase RNA binding	actin cytoskeleton;catalytic step 2 spliceosome;cytosol;extracellular exosome;extracellular region;membrane;nuclear chromatin;nucleoplasm;nucleus;protein-containing complex;spliceosomal complex;telomerase holoenzyme complex	Spliceosome	mRNA Splicing - Major Pathway;Processing of Capped Intron-Containing Pre-mRNA;SUMOylation of RNA binding proteins	15.2655	15.8831	14.8046
Q96QA5	Gasdermin-A	GSDMA	12.9903	14.1142	13.4737	13.3326	12.8605	13.9952	13.5484	13.2662	10	9	7	8	1.38973	0.372676		1.77274	0.781771	-1.1239		0.70942	0.92734	-0.48346		0.396138	0.776457	-0.342361		1.0299	0.907977	0.640444		1.17437	0.381045	0.781544		0.175375	0.919113	0.1411		apoptotic process;pyroptosis	phosphatidylinositol-4,5-bisphosphate binding;phosphatidylinositol-4-phosphate binding;phosphatidylserine binding	cytosol;perinuclear region of cytoplasm;plasma membrane			14.0101	12.1694	14.5886
Q9UKG1	DCC-interacting protein 13-alpha	APPL1	14.9458	14.787	14.5857	14.6582	14.9133	14.8488	14.6772	14.7715	12	10	11	10	1.39087	0.372725		1.21788	0.885131	0.158827		1.84931	0.922957	0.360157		1.25494	0.370201	0.287635		0.781986	0.990228	0.20133		0.406196	0.779903	0.128808		0.164466	0.923516	-0.0725218		cell cycle;cell proliferation;extrinsic apoptotic signaling pathway in absence of ligand;insulin receptor signaling pathway;regulation of glucose import;regulation of protein localization to plasma membrane;signal transduction;signaling	identical protein binding;protein kinase B binding;protein-containing complex binding	cytosol;early endosome;early endosome membrane;endosome membrane;extracellular exosome;nucleus;vesicle membrane	Colorectal cancer;Longevity regulating pathway;Pathways in cancer	Caspase activation via Dependence Receptors in the absence of ligand	15.0683	15.0468	14.8588
Q6P4A8	Phospholipase B-like 1	PLBD1	15.5375	15.3486	15.3393	14.1584	15.4401	15.355	15.3632	14.8934	8	9	6	7	1.39146	0.373361		0.703162	0.995169	0.188971		0.441628	0.960719	0.198249		0.989826	0.467214	1.37913		0.0162144	0.995223	0.00927729		0.831674	0.543013	1.19016		0.813276	0.646347	1.18088		lipid catabolic process;phosphatidylcholine acyl-chain remodeling;phosphatidylethanolamine acyl-chain remodeling;phosphatidylinositol acyl-chain remodeling;phospholipid metabolic process	lysophospholipase activity;phospholipase A2 activity	cytosol;extracellular space;lysosome		Acyl chain remodelling of PC;Acyl chain remodelling of PE;Acyl chain remodelling of PI;Hydrolysis of LPC	15.4875	NaN	15.9135
Q9GZY8	Mitochondrial fission factor	MFF	13.472	13.3928	13.1717	13.5969	13.4506	13.3819	13.1897	13.5682	12	10	11	10	1.38232	0.373479		0.386873	1	0.0791835		0.988592	0.914406	0.300311		0.620806	0.628286	-0.124951		0.635407	1	0.221127		1.06404	0.436823	-0.204134		1.47844	0.4513	-0.425262		mitochondrial fission;mitochondrial fragmentation involved in apoptotic process;mitochondrial fusion;mitochondrion morphogenesis;peroxisome fission;positive regulation of mitochondrial fission;positive regulation of protein targeting to membrane;positive regulation of release of cytochrome c from mitochondria;protein homooligomerization;protein targeting to mitochondrion;regulation of mitochondri…	protein homodimerization activity	cell junction;integral component of mitochondrial membrane;mitochondrial outer membrane;mitochondrion;peroxisome;synaptic vesicle			13.8609	13.2253	13.6753
P13591	Neural cell adhesion molecule 1	NCAM1	12.2529	12.977	13.0758	12.5084	12.4854	13.033	13.1384	12.5122	10	10	11	9	1.38543	0.373723		1.18789	0.890751	-0.72418		1.80388	0.9512	-0.822914		0.377128	0.78437	-0.255549		0.115101	1	-0.0987334		0.756624	0.573548	0.468631		1.37328	0.500611	0.567365		axon guidance;cell adhesion;commissural neuron axon guidance;interferon-gamma-mediated signaling pathway;MAPK cascade;regulation of semaphorin-plexin signaling pathway	identical protein binding;Ras guanyl-nucleotide exchange factor activity;virus receptor activity	anchored component of membrane;cell surface;collagen-containing extracellular matrix;cytosol;external side of plasma membrane;Golgi membrane;integral component of membrane;membrane;plasma membrane	Cell adhesion molecules (CAMs);Prion diseases	ECM proteoglycans;Interferon gamma signaling;NCAM signaling for neurite out-growth;NCAM1 interactions;RAF/MAP kinase cascade;Signal transduction by L1	12.6356	12.3353	11.4704
O94811	Tubulin polymerization-promoting protein	TPPP	14.37	14.129	14.3409	13.9852	14.3874	14.1287	14.1735	14.0211	12	10	11	10	1.3796	0.373972		1.24814	0.904333	0.241004		0.0795159	0.978419	0.0290822		1.45075	0.319395	0.384848		0.904379	0.955528	-0.211922		0.405271	0.780389	0.143844		1.22567	0.532168	0.355766		microtubule bundle formation;microtubule polymerization;positive regulation of protein complex assembly;positive regulation of protein polymerization	microtubule binding;tubulin binding	cytoplasm;cytosol;microtubule;mitochondrion;myelin sheath;nucleus;perinuclear region of cytoplasm			14.1549	14.589	13.8667
Q8N1N4	Keratin, type II cytoskeletal 78	KRT78	14.4568	15.8151	15.1535	15.173	14.5169	15.9331	15.4215	15.0846	12	10	9	10	1.38253	0.374391		1.82542	0.787541	-1.3583		0.772558	0.925944	-0.696724		0.889846	0.501231	-0.716163		0.783698	0.991258	0.661578		0.848932	0.536621	0.642139		0.0174784	0.990746	-0.0194389		cornification;keratinization	structural molecule activity	cytosol;extracellular exosome;extracellular space;keratin filament		Formation of the cornified envelope;Keratinization	15.4019	13.5819	16.0762
Q8IV08	Phospholipase D3	PLD3	12.5335	12.9451	12.9712	12.9312	12.5417	12.9722	13.0985	13.0883	11	10	11	10	1.38378	0.374421		2.48206	0.682571	-0.411571		1.84608	0.909532	-0.437652		1.39883	0.333361	-0.397667		0.0526633	1	-0.0260809		0.0251927	0.99172	0.013904		0.0670194	0.974971	0.0399849		lipid catabolic process	N-acylphosphatidylethanolamine-specific phospholipase D activity;phospholipase D activity	endoplasmic reticulum membrane;extracellular exosome;integral component of membrane	Ether lipid metabolism;Glycerophospholipid metabolism;Metabolic pathways	Role of phospholipids in phagocytosis;Synthesis of PG	12.5652	12.6122	12.6838
O75533	Splicing factor 3B subunit 1	SF3B1	13.3559	13.4934	13.5437	13.6848	13.3674	13.4745	13.4209	13.5531	12	10	11	10	1.38013	0.374537		0.925715	0.932404	-0.137549		1.32407	0.983447	-0.187861		1.63454	0.275649	-0.328903		0.18932	1	-0.0503118		0.717095	0.592955	-0.191354		0.472263	0.787615	-0.141043		mRNA splicing, via spliceosome;positive regulation of gene expression, epigenetic;RNA splicing, via transesterification reactions;spliceosomal complex assembly	mRNA binding;RNA binding	catalytic step 2 spliceosome;nuclear speck;nucleoplasm;nucleus;spliceosomal complex;U11/U12 snRNP;U12-type spliceosomal complex;U2 snRNP;U2-type precatalytic spliceosome;U2-type prespliceosome	Spliceosome	B-WICH complex positively regulates rRNA expression;mRNA Splicing - Major Pathway;mRNA Splicing - Minor Pathway	13.3719	13.377	13.3073
Q9UGP4	LIM domain-containing protein 1	LIMD1	11.6263	11.2655	11.5873	11.7811	11.6877	11.3978	11.5737	11.8367	9	9	8	9	1.35301	0.375366		0.9795	0.925945	0.360763		0.105079	0.974023	0.0389846		0.549288	0.674065	-0.15489		0.83667	0.967993	-0.321779		1.56112	0.240725	-0.515653		0.723447	0.675861	-0.193874		cell migration;cytoplasmic mRNA processing body assembly;cytoskeleton organization;gene silencing by miRNA;multicellular organism development;negative regulation of canonical Wnt signaling pathway;negative regulation of hippo signaling;negative regulation of osteoblast differentiation;negative regulation of transcription, DNA-templated;osteoblast development;phosphorylation;positive regulation of…	transcription corepressor activity;zinc ion binding	adherens junction;cell-cell junction;cytoplasm;cytosol;focal adhesion;nucleus;P-body;plasma membrane;RISC complex;transcription factor complex	Hippo signaling pathway;Hippo signaling pathway - multiple species	Oxygen-dependent proline hydroxylation of Hypoxia-inducible Factor Alpha	11.9792	11.5177	NaN
Q7Z2W9	39S ribosomal protein L21, mitochondrial	MRPL21	13.8655	14.0634	13.6842	13.9347	13.8435	14.0274	13.7429	13.9087	12	10	11	10	1.35402	0.375515		1.00668	0.920421	-0.197936		0.946223	0.921667	0.181287		0.22507	0.877104	-0.0692275		1.8665	0.78872	0.379224		0.38018	0.787372	0.128709		0.931085	0.601321	-0.250515		mitochondrial translational elongation;mitochondrial translational termination	RNA binding;structural constituent of ribosome	mitochondrial inner membrane;mitochondrial large ribosomal subunit;mitochondrion	Ribosome	Mitochondrial translation elongation;Mitochondrial translation initiation;Mitochondrial translation termination	14.113	13.7824	13.8334
Q13596	Sorting nexin-1	SNX1	12.8952	13.1753	13.3102	12.9339	12.9225	13.2372	13.293	12.8567	12	10	11	10	1.35585	0.375913		1.79891	0.790031	-0.280142		1.22143	1	-0.414972		0.129204	0.925453	-0.0387157		0.294834	1	-0.13483		1.42486	0.287623	0.241426		1.06828	0.567856	0.376256		early endosome to Golgi transport;intracellular protein transport;lamellipodium morphogenesis;positive regulation of protein catabolic process;receptor internalization;retrograde transport, endosome to Golgi	cadherin binding;epidermal growth factor receptor binding;identical protein binding;insulin receptor binding;leptin receptor binding;phosphatidylinositol binding;protein heterodimerization activity;protein homodimerization activity;transferrin receptor binding	cytoplasm;cytosol;early endosome membrane;endosome;endosome membrane;Golgi apparatus;intracellular membrane-bounded organelle;lamellipodium;lysosome;membrane;protein-containing complex;retromer complex;retromer, tubulation complex;vesicle	Endocytosis		12.6703	13.0447	12.3917
Q53GT1	Kelch-like protein 22	KLHL22	12.7396	12.9746	12.6463	12.4982	12.7508	12.8866	12.6551	12.4692	12	10	10	10	1.3697	0.375989		0.724922	0.979897	-0.234988		0.314887	0.958359	0.0933311		1.09784	0.416836	0.241407		0.94418	0.929555	0.328319		1.58067	0.238762	0.476394		0.42408	0.807459	0.148076		cell division;cellular response to leucine;mitotic sister chromatid segregation;mitotic spindle assembly checkpoint;negative regulation of autophagy;positive regulation of cell growth;positive regulation of TORC1 signaling;post-translational protein modification;proteasome-mediated ubiquitin-dependent protein catabolic process;protein monoubiquitination	14-3-3 protein binding	centrosome;Cul3-RING ubiquitin ligase complex;cytoplasm;cytosol;lysosome;mitotic spindle;nucleus;polar microtubule		Antigen processing: Ubiquitination & Proteasome degradation;Neddylation	12.8838	12.7329	12.877
Q13685	Angio-associated migratory cell protein	AAMP	13.0294	13.1008	13.2706	12.792	13.1047	13.0834	13.3866	12.8384	12	10	11	10	1.35452	0.376151		0.247265	0.997697	-0.0714425		0.93011	0.92091	-0.241257		0.674824	0.599237	0.237389		0.601308	1	-0.169814		0.976554	0.477147	0.308832		1.58707	0.4352	0.478646		angiogenesis;cell differentiation;positive regulation of endothelial cell migration;ribosomal large subunit biogenesis;smooth muscle cell migration	heparin binding;unfolded protein binding	cell surface;cytosol;intercellular bridge;microtubule cytoskeleton;plasma membrane			12.6343	13.1392	12.9447
P54578	Ubiquitin carboxyl-terminal hydrolase 14	USP14	16.5708	16.5439	16.5197	16.2505	16.5705	16.5147	16.5002	16.2273	12	10	11	10	1.3731	0.376441		0.144656	0.987584	0.0269114		0.148956	0.977436	0.0511175		2.17704	0.145705	0.32034		0.0659001	1	0.0242061		1.9486	0.146576	0.293428		1.03245	0.582657	0.269222		chemical synaptic transmission;innate immune response;negative regulation of ER-associated ubiquitin-dependent protein catabolic process;protein deubiquitination;regulation of chemotaxis;regulation of proteasomal protein catabolic process;ubiquitin-dependent protein catabolic process	cysteine-type endopeptidase activity;endopeptidase inhibitor activity;proteasome binding;thiol-dependent ubiquitin-specific protease activity;thiol-dependent ubiquitinyl hydrolase activity;tRNA guanylyltransferase activity	cell surface;cytoplasmic vesicle;cytosol;extracellular exosome;plasma membrane;proteasome complex;synapse		Ub-specific processing proteases	16.3479	16.7496	16.4959
Q9UN42	Protein ATP1B4	ATP1B4	13.8429	13.7206	14.1549	13.7581	13.7484	13.6807	14.1392	13.8251	12	10	11	10	1.36776	0.37657		0.323103	0.993333	0.122293		1.00258	0.919733	-0.311988		0.194223	0.889783	0.0848001		2.51227	0.690909	-0.43428		0.115579	0.938704	-0.0374927		1.95581	0.344791	0.396788		positive regulation of transcription by RNA polymerase II;regulation of transcription, DNA-templated	monovalent inorganic cation transmembrane transporter activity	integral component of plasma membrane;nuclear envelope;nuclear inner membrane;nucleus;sodium:potassium-exchanging ATPase complex	Adrenergic signaling in cardiomyocytes;Aldosterone synthesis and secretion;Aldosterone-regulated sodium reabsorption;Bile secretion;cAMP signaling pathway;Carbohydrate digestion and absorption;Cardiac muscle contraction;cGMP-PKG signaling pathway;Endocrine and other factor-regulated calcium reabsorption;Gastric acid secretion;Insulin secretion;Mineral absorption;Pancreatic secretion;Protein diges…	SMAD2/SMAD3:SMAD4 heterotrimer regulates transcription	13.4302	13.5991	13.1292
P20962	Parathymosin	PTMS	13.0879	14.2859	14.091	13.771	12.7539	14.4649	14.3429	13.6837	8	4	6	9	1.35616	0.376696		1.95291	0.813395	-1.19806		1.05355	0.91394	-1.00314		1.3127	0.351455	-0.683117		0.143314	1	0.194914		0.80338	0.555822	0.514941		0.274604	0.87457	0.320027		DNA replication;immune system process		nucleus			14.0475	12.67	12.6884
P11055	Myosin-3	MYH3	16.4447	14.2442	15.9654	14.5886	17.2828	14.3439	16.2335	14.5849	12	9	11	9	1.36994	0.376854		1.68067	0.789425	2.20049		0.214949	0.954084	0.479316		1.37105	0.335138	1.85617		1.33661	0.861364	-1.72118		0.195024	0.894974	-0.344324		1.02201	0.58016	1.37685		actin filament-based movement;ATP metabolic process;embryonic limb morphogenesis;face morphogenesis;muscle filament sliding;muscle organ development;sarcomere organization;skeletal muscle contraction	actin filament binding;ATP binding;ATPase activity, coupled;calmodulin binding;microfilament motor activity;myosin phosphatase activity	cytosol;extracellular exosome;muscle myosin complex;myosin filament;sarcomere	Tight junction	Striated Muscle Contraction	14.5322	17.0978	11.9236
P46063	ATP-dependent DNA helicase Q1	RECQL	12.6175	12.9423	12.5934	12.7409	12.5847	12.9479	12.7414	12.8366	12	10	11	10	1.37106	0.37698		1.61963	0.80497	-0.324722		0.0921527	0.975844	0.0241268		0.449363	0.736794	-0.123345		1.657	0.763455	0.348849		0.643386	0.633393	0.201377		0.518479	0.755936	-0.147472		DNA duplex unwinding;DNA recombination;DNA repair;DNA strand renaturation;double-strand break repair via homologous recombination	annealing helicase activity;ATP binding;ATP-dependent 3'-5' DNA helicase activity;ATP-dependent DNA helicase activity;DNA binding;DNA helicase activity;four-way junction helicase activity	chromosome;cytoplasm;membrane;nucleoplasm;nucleus			12.4669	12.9728	12.3588
P23142	Fibulin-1	FBLN1	13.6366	13.9334	13.4942	13.6821	13.6002	14.0091	13.5246	13.6542	12	10	11	10	1.34755	0.377056		1.1228	0.89902	-0.296777		0.432873	0.9669	0.142416		0.116477	0.930537	-0.0454667		2.23459	0.7718	0.439192		1.09507	0.421764	0.25131		0.768939	0.657956	-0.187882		blood coagulation, fibrin clot formation;embryo implantation;extracellular matrix organization;negative regulation of cell adhesion;negative regulation of cell motility;negative regulation of ERK1 and ERK2 cascade;negative regulation of protein phosphorylation;negative regulation of stem cell proliferation;negative regulation of substrate adhesion-dependent cell spreading;negative regulation of t…	calcium ion binding;extracellular matrix structural constituent;fibrinogen binding;fibronectin binding;identical protein binding;integrin binding;peptidase activator activity;protein C-terminus binding;protein-containing complex binding	basement membrane;collagen-containing extracellular matrix;elastic fiber;extracellular exosome;extracellular matrix;extracellular region;extracellular space		Molecules associated with elastic fibres	13.349	13.6879	13.1675
P06737	Glycogen phosphorylase, liver form	PYGL	12.6257	12.3376	12.4643	14.6099	12.0541	12.1604	11.9644	14.8763	11	10	10	9	1.34952	0.377255		0.154958	0.991763	0.288137		0.06533	0.981318	0.161404		1.14985	0.40235	-1.98419		0.0746513	1	-0.126734		1.74582	0.193208	-2.27233		1.3963	0.48966	-2.1456		5-phosphoribose 1-diphosphate biosynthetic process;glucose homeostasis;glycogen catabolic process;glycogen metabolic process;necroptotic process;neutrophil degranulation;response to bacterium	AMP binding;ATP binding;bile acid binding;drug binding;glucose binding;glycogen phosphorylase activity;linear malto-oligosaccharide phosphorylase activity;protein homodimerization activity;purine nucleobase binding;pyridoxal phosphate binding;SHG alpha-glucan phosphorylase activity;vitamin binding	cytoplasm;cytosol;extracellular exosome;extracellular region;ficolin-1-rich granule lumen;secretory granule lumen	Glucagon signaling pathway;Insulin resistance;Insulin signaling pathway;Metabolic pathways;Necroptosis;Starch and sucrose metabolism	Glycogen breakdown (glycogenolysis);Neutrophil degranulation	11.9793	NaN	12.0902
O95298	NADH dehydrogenase [ubiquinone] 1 subunit C2	NDUFC2	17.2013	16.8616	16.8459	17.39	17.2492	16.9601	16.6889	17.427	12	10	11	10	1.37336	0.377303		0.913888	0.942436	0.339702		0.845707	0.93168	0.355409		0.648974	0.616811	-0.188775		0.0209178	0.994172	0.0157062		1.75735	0.189399	-0.528477		1.57644	0.43982	-0.544183		mitochondrial electron transport, NADH to ubiquinone;mitochondrial respiratory chain complex I assembly;neutrophil degranulation	NADH dehydrogenase (ubiquinone) activity	azurophil granule membrane;cytoplasm;integral component of membrane;mitochondrial inner membrane;mitochondrial respiratory chain complex I;mitochondrion;plasma membrane	Alzheimer disease;Huntington disease;Metabolic pathways;Non-alcoholic fatty liver disease (NAFLD);Oxidative phosphorylation;Parkinson disease;Retrograde endocannabinoid signaling;Thermogenesis	Complex I biogenesis;Neutrophil degranulation;Respiratory electron transport	17.6714	16.7091	17.5795
Q6ICL3	Transport and Golgi organization protein 2 homolog	TANGO2	14.0378	13.801	13.7422	14.0084	13.9602	13.823	13.6717	13.9689	12	10	11	10	1.35646	0.377439		1.25051	0.9117	0.23679		1.43412	0.997267	0.295617		0.0992507	0.939823	0.029407		0.183424	1	0.0588273		1.13077	0.40618	-0.207383		1.31685	0.49971	-0.26621		Golgi organization;protein secretion		Golgi apparatus			13.9969	13.8402	14.1481
Q9HBH1	Peptide deformylase, mitochondrial	PDF	14.3151	14.0284	13.9947	14.4291	14.3659	14.0385	13.9782	14.5519	12	9	11	10	1.37437	0.377466		0.977734	0.925225	0.286667		1.15702	0.947309	0.320375		0.32197	0.816431	-0.114019		0.0641824	1	0.0337073		1.35716	0.308094	-0.400687		1.54034	0.432523	-0.434394		co-translational protein modification;N-terminal protein amino acid modification;peptidyl-methionine modification;positive regulation of cell proliferation;translation	metal ion binding;peptide deformylase activity	mitochondrion			14.6049	13.8254	14.7278
Q15413	Ryanodine receptor 3	RYR3	11.6808	11.2375	12.2973	12.1535	11.574	11.2451	12.4036	12.1881	7	5	6	7	1.36542	0.377627		0.480355	1	0.443296		0.939052	0.926667	-0.61655		0.872456	0.505163	-0.472762		1.32228	0.863508	-1.05985		1.202	0.369396	-0.916058		0.170311	0.920712	0.143787		calcium ion transmembrane transport;calcium ion transport;cellular response to ATP;cellular response to caffeine;cellular response to calcium ion;cellular response to magnesium ion;ion transmembrane transport;negative regulation of cytosolic calcium ion concentration;protein homotetramerization;regulation of cardiac conduction;release of sequestered calcium ion into cytosol	calcium ion binding;calcium-induced calcium release activity;calcium-release channel activity;calmodulin binding;ryanodine-sensitive calcium-release channel activity	calcium channel complex;cytoplasmic vesicle membrane;integral component of membrane;perinuclear region of cytoplasm;plasma membrane;sarcolemma;sarcoplasmic reticulum;sarcoplasmic reticulum membrane;smooth endoplasmic reticulum;Z disc	Alzheimer disease;Apelin signaling pathway;Calcium signaling pathway;Circadian entrainment;Oxytocin signaling pathway;Salivary secretion	Ion homeostasis;Stimuli-sensing channels	11.1044	NaN	NaN
P31749	RAC-alpha serine/threonine-protein kinase	AKT1	12.5011	12.5128	12.5537	12.8151	12.5122	12.5525	12.5412	12.8101	12	10	11	10	1.34771	0.377957		0.0408766	0.988379	-0.0116749		0.166021	0.966642	-0.0526084		2.37078	0.119313	-0.314033		0.111266	1	-0.0409335		1.79016	0.181948	-0.302358		1.14847	0.548616	-0.261425		activation of protein kinase B activity;activation-induced cell death of T cells;aging;anoikis;apoptotic mitochondrial changes;carbohydrate transport;cell differentiation;cell migration involved in sprouting angiogenesis;cell projection organization;cell proliferation;cellular protein modification process;cellular response to cadmium ion;cellular response to DNA damage stimulus;cellular response …	14-3-3 protein binding;ATP binding;enzyme binding;GTPase activating protein binding;identical protein binding;kinase activity;nitric-oxide synthase regulator activity;phosphatidylinositol-3,4,5-trisphosphate binding;phosphatidylinositol-3,4-bisphosphate binding;protein homodimerization activity;protein kinase activity;protein kinase C binding;protein phosphatase 2A binding;protein serine/threonin…	cell-cell junction;ciliary basal body;cytoplasm;cytosol;microtubule cytoskeleton;mitochondrion;nucleoplasm;nucleus;plasma membrane;postsynapse;protein-containing complex;spindle;vesicle	Acute myeloid leukemia;Adipocytokine signaling pathway;Adrenergic signaling in cardiomyocytes;AGE-RAGE signaling pathway in diabetic complications;AMPK signaling pathway;Apelin signaling pathway;Apoptosis;Autophagy - animal;B cell receptor signaling pathway;Breast cancer;cAMP signaling pathway;Carbohydrate digestion and absorption;Cellular senescence;Central carbon metabolism in cancer;cGMP-PKG s…	Activation of BAD and translocation to mitochondria;AKT phosphorylates targets in the cytosol;AKT phosphorylates targets in the nucleus;AKT-mediated inactivation of FOXO1A;Butyrate Response Factor 1 (BRF1) binds and destabilizes mRNA;CD28 dependent PI3K/Akt signaling;Constitutive Signaling by AKT1 E17K in Cancer;CTLA4 inhibitory signaling;Cyclin A:Cdk2-associated events at S phase entry;Cyclin E …	12.7454	12.5047	12.6325
Q9GZY4	Cytochrome c oxidase assembly factor 1 homolog	COA1	12.96	12.6739	12.4146	13.0797	12.9847	12.8054	12.4646	13.1566	12	10	11	10	1.3567	0.378164		0.664449	0.981708	0.286095		1.5126	0.922841	0.545424		0.232286	0.875174	-0.119766		0.432254	1	0.259329		0.818917	0.547915	-0.40586		1.5702	0.439514	-0.66519		mitochondrial respiratory chain complex I assembly;mitochondrial respiratory chain complex IV assembly		cytosol;integral component of mitochondrial inner membrane;mitochondrion	Thermogenesis		13.0524	12.6058	12.475
Q09013	Myotonin-protein kinase	DMPK	12.2146	12.242	12.2622	12.6053	12.1274	12.2602	12.2393	12.6614	11	9	10	10	1.34465	0.378745		0.0718059	0.984965	-0.0273951		0.129814	0.97466	-0.0475459		1.66962	0.273119	-0.390691		0.0484329	0.998972	-0.0201509		1.41933	0.28532	-0.363296		1.30392	0.501205	-0.343145		cellular calcium ion homeostasis;intracellular signal transduction;muscle cell apoptotic process;nuclear envelope organization;peptidyl-serine phosphorylation;protein phosphorylation;regulation of cardiac conduction;regulation of heart contraction;regulation of myotube differentiation;regulation of skeletal muscle contraction by calcium ion signaling	ATP binding;metal ion binding;myosin phosphatase regulator activity;protein serine/threonine kinase activity	cytosol;endoplasmic reticulum membrane;integral component of mitochondrial outer membrane;nuclear membrane;nuclear outer membrane;plasma membrane;sarcoplasmic reticulum membrane		Ion homeostasis	12.2068	12.0111	11.9882
Q9NZH6	Interleukin-37	IL37	11.9882	12.7706	11.7512	11.9748	12.018	12.7282	11.589	11.9088	7	9	7	7	1.35683	0.379112		1.09465	0.900892	-0.782438		0.251835	0.95398	0.236946		0.0104752	0.995145	0.0133581		2.22049	0.758095	1.01938		1.2907	0.336276	0.795796		0.267902	0.878246	-0.223587		cellular response to cytokine stimulus;cellular response to lipopolysaccharide;cytokine-mediated signaling pathway;immune response;inflammatory response;neutrophil chemotaxis;positive regulation of I-kappaB kinase/NF-kappaB signaling;positive regulation of interleukin-6 production;positive regulation of JNK cascade	cytokine activity;interleukin-1 receptor binding	cytosol;extracellular region;extracellular space;intracellular membrane-bounded organelle;nucleoplasm	Cytokine-cytokine receptor interaction;Viral protein interaction with cytokine and cytokine receptor	Interleukin-18 signaling;Interleukin-37 signaling	12.018	NaN	13.291
Q15526	Surfeit locus protein 1	SURF1	14.2765	14.3639	13.9977	14.607	14.4206	14.3966	13.9902	14.638	12	10	11	10	1.3573	0.379758		0.186978	0.989641	-0.087392		0.598491	0.909506	0.278861		1.00644	0.458307	-0.330416		1.02103	0.906829	0.366253		0.901111	0.510549	-0.243024		2.02417	0.319846	-0.609277		aerobic respiration;mitochondrial respiratory chain complex IV assembly;oxidation-reduction process;oxidative phosphorylation;respiratory chain complex IV assembly	cytochrome-c oxidase activity	integral component of membrane;mitochondrial respirasome		Respiratory electron transport;TP53 Regulates Metabolic Genes	15.1141	13.8717	14.5659
P30711	Glutathione S-transferase theta-1	GSTT1	16.4424	15.0965	15.5822	16.0132	16.6143	15.2915	16.0989	16.1107	9	8	11	10	1.35893	0.38032		1.98082	0.8185	1.34581		1.08321	0.889868	0.86019		0.899925	0.495739	0.42914		0.396656	1	-0.485616		1.26323	0.343425	-0.916666		0.454183	0.789471	-0.43105		glutathione derivative biosynthetic process;glutathione metabolic process	glutathione peroxidase activity;glutathione transferase activity	cytosol;extracellular exosome	Chemical carcinogenesis;Drug metabolism - cytochrome P450;Drug metabolism - other enzymes;Fluid shear stress and atherosclerosis;Glutathione metabolism;Hepatocellular carcinoma;Metabolic pathways;Metabolism of xenobiotics by cytochrome P450;Pathways in cancer;Platinum drug resistance	Glutathione conjugation	16.9274	15.9703	16.9674
P07384	Calpain-1 catalytic subunit	CAPN1	16.4506	16.5427	16.4646	16.306	16.4421	16.5803	16.5016	16.3596	12	10	11	10	1.35777	0.380386		0.604652	0.974569	-0.0921706		0.0589569	0.981589	-0.0139741		1.37319	0.334949	0.14458		0.422659	1	0.0781964		2.57253	0.070359	0.236751		1.25315	0.525822	0.158554		cornification;mammary gland involution;neutrophil degranulation;positive regulation of cell proliferation;proteolysis;receptor catabolic process;regulation of catalytic activity;regulation of macroautophagy;regulation of NMDA receptor activity;self proteolysis	calcium ion binding;calcium-dependent cysteine-type endopeptidase activity;endopeptidase activity	cytoplasm;cytosol;extracellular exosome;extracellular region;ficolin-1-rich granule lumen;focal adhesion;lysosome;membrane;mitochondrion;plasma membrane	Alzheimer disease;Apoptosis;Cellular senescence;Necroptosis;Protein processing in endoplasmic reticulum	Degradation of the extracellular matrix;Deregulated CDK5 triggers multiple neurodegenerative pathways in Alzheimer's disease models;Formation of the cornified envelope;Neutrophil degranulation	16.45	16.6536	16.4038
P00740	Coagulation factor IX	F9	12.5161	12.2062	11.9735	12.1478	12.6164	12.0848	12.0818	12.1264	12	10	10	10	1.36091	0.3805		1.05159	0.903103	0.309874		2.06207	0.786125	0.542633		1.1923	0.387194	0.368285		0.569101	1	0.23276		0.107165	0.946348	0.0584108		0.366826	0.830051	-0.174349		blood coagulation;blood coagulation, intrinsic pathway;endoplasmic reticulum to Golgi vesicle-mediated transport;proteolysis;zymogen activation	calcium ion binding;endopeptidase activity;serine-type endopeptidase activity	endoplasmic reticulum lumen;extracellular exosome;extracellular region;extracellular space;Golgi lumen;plasma membrane	Complement and coagulation cascades	Extrinsic Pathway of Fibrin Clot Formation;Gamma-carboxylation of protein precursors;Intrinsic Pathway of Fibrin Clot Formation;Removal of aminoterminal propeptides from gamma-carboxylated proteins;Transport of gamma-carboxylated protein precursors from the endoplasmic reticulum to the Golgi apparatus	12.7228	12.6671	11.8384
O95613	Pericentrin	PCNT	12.5426	12.361	12.469	12.7624	12.6189	12.3277	12.3697	12.7278	12	10	11	10	1.34046	0.380529		0.836099	0.951203	0.181616		0.220874	0.956133	0.0736693		0.881304	0.505008	-0.219739		0.376423	1	-0.107946		2.13416	0.120301	-0.401354		1.19763	0.540243	-0.293408		ciliary basal body-plasma membrane docking;cilium assembly;G2/M transition of mitotic cell cycle;microtubule cytoskeleton organization;mitotic spindle organization;positive regulation of intracellular protein transport;regulation of G2/M transition of mitotic cell cycle;signal transduction	calmodulin binding;protein-containing complex scaffold activity	centriolar satellite;centriole;centrosome;cytosol;membrane;microtubule;microtubule organizing center		Anchoring of the basal body to the plasma membrane;AURKA Activation by TPX2;Loss of Nlp from mitotic centrosomes;Loss of proteins required for interphase microtubule organization from the centrosome;Recruitment of mitotic centrosome proteins and complexes;Recruitment of NuMA to mitotic centrosomes;Regulation of PLK1 Activity at G2/M Transition	12.7516	12.0059	12.3774
Q9BYD3	39S ribosomal protein L4, mitochondrial	MRPL4	13.0887	13.3409	13.0519	13.3518	13.1018	13.3045	13.0377	13.4395	12	9	11	10	1.35956	0.380787		1.2154	0.886689	-0.252195		0.113252	0.972892	0.0367643		1.25308	0.370152	-0.263151		1.34703	0.859763	0.28896		0.0279191	0.991635	-0.0109553		1.38431	0.492865	-0.299915		mitochondrial translational elongation;mitochondrial translational termination	RNA binding;structural constituent of ribosome	mitochondrial inner membrane;mitochondrial large ribosomal subunit;mitochondrion	Ribosome	Mitochondrial translation elongation;Mitochondrial translation initiation;Mitochondrial translation termination	13.4789	13.086	13.3544
Q9Y3I1	F-box only protein 7	FBXO7	12.7889	12.4448	12.3646	12.0247	12.7888	12.637	12.6282	12.0169	11	7	7	8	1.34058	0.381464		0.81963	0.961437	0.344086		0.671604	0.924772	0.424266		2.22369	0.142803	0.764171		0.101582	1	0.0801792		1.21346	0.370047	0.420084		0.533467	0.751747	0.339905		autophagy of mitochondrion;negative regulation of cyclin-dependent protein serine/threonine kinase activity;negative regulation of G1/S transition of mitotic cell cycle;negative regulation of hydrogen peroxide-induced neuron death;negative regulation of lymphocyte differentiation;negative regulation of oxidative stress-induced neuron death;positive regulation of autophagy of mitochondrion;post-tr…	protein heterodimerization activity;protein kinase binding;ubiquitin binding;ubiquitin protein ligase binding;ubiquitin-protein transferase activity	classical Lewy body;cytoplasm;cytosol;glial cytoplasmic inclusion;Lewy body core;Lewy body corona;Lewy neurite;mitochondrion;nucleus;protein-containing complex;SCF ubiquitin ligase complex;ubiquitin ligase complex		Antigen processing: Ubiquitination & Proteasome degradation;Neddylation	12.5026	13.1718	13.0459
Q969Z3	Mitochondrial amidoxime reducing component 2	MARC2	16.4616	15.785	15.3909	16.0559	16.3742	16.0396	15.6703	16.4429	12	10	11	10	1.33816	0.381752		1.19467	0.894435	0.676617		1.79454	0.935308	1.07076		0.767094	0.551113	0.405754		0.372333	1	0.394144		0.287753	0.836988	-0.270863		0.802871	0.646894	-0.665007		detoxification of nitrogen compound;nitrate metabolic process;oxidation-reduction process	molybdenum ion binding;molybdopterin cofactor binding;nitrate reductase activity;pyridoxal phosphate binding	mitochondrial outer membrane;mitochondrion;peroxisome		Phase I - Functionalization of compounds	16.3482	16.9356	16.1807
O43598	2'-deoxynucleoside 5'-phosphate N-hydrolase 1	DNPH1	15.6481	15.7172	15.5864	14.8698	15.6926	15.4892	15.3608	14.9797	10	8	10	10	1.3316	0.385984		0.0750773	0.984923	-0.0691541		0.0665486	0.983448	0.0616738		2.45319	0.10587	0.778261		0.121421	1	0.130828		1.56755	0.238776	0.847415		1.30301	0.500741	0.716587		cell proliferation;deoxyribonucleoside monophosphate catabolic process;epithelial cell differentiation;nucleoside metabolic process;positive regulation of cell growth;purine nucleotide catabolic process	deoxyribonucleoside 5'-monophosphate N-glycosidase activity;identical protein binding;protein homodimerization activity	cytosol;extracellular exosome;nucleus		Purine catabolism	NaN	15.7837	NaN
Q9UBX5	Fibulin-5	FBLN5	14.7869	14.7986	14.3196	14.4039	14.9022	14.7904	14.2738	14.5609	12	10	11	10	1.33199	0.386589		0.0218064	0.992115	-0.0116624		1.57672	0.914217	0.46739		0.875342	0.505414	0.383025		1.98223	0.890061	0.479052		1.0142	0.463666	0.394687		0.144027	0.936343	-0.0843645		cell-matrix adhesion;elastic fiber assembly;extracellular matrix organization;protein localization to cell surface;regulation of cell growth;regulation of removal of superoxide radicals;secretion	calcium ion binding;extracellular matrix constituent conferring elasticity;integrin binding;protein C-terminus binding;protein homodimerization activity	collagen-containing extracellular matrix;elastic fiber;extracellular exosome;extracellular matrix;extracellular region;extracellular space		Elastic fibre formation;Molecules associated with elastic fibres	14.8902	14.4878	14.041
Q9UBC9	Small proline-rich protein 3	SPRR3	12.3347	13.4941	13.5813	13.2088	12.2527	13.4065	13.2173	13.1248	7	8	3	5	1.32543	0.388646		1.65266	0.790839	-1.15939		1.10468	0.913379	-1.2466		1.70024	0.268821	-0.874067		0.0533712	1	-0.0872147		0.272652	0.844306	0.285322		0.304892	0.857433	0.372536		cornification;epidermis development;keratinocyte differentiation;peptide cross-linking;wound healing	structural molecule activity	cornified envelope;cytoplasm;cytosol;extracellular exosome;Golgi apparatus;perinuclear region of cytoplasm		Formation of the cornified envelope	12.9497	12.42	13.1359
Q01082	Spectrin beta chain, non-erythrocytic 1	SPTBN1	15.1825	15.1928	15.1495	15.4958	15.2568	15.2449	15.1565	15.5443	12	10	11	10	1.32627	0.388877		0.0274122	0.990931	-0.0103218		0.0990342	0.973398	0.0329505		1.76645	0.251749	-0.31328		0.115859	1	0.0432722		1.37623	0.299213	-0.302958		1.7827	0.359101	-0.34623		actin filament capping;axon guidance;common-partner SMAD protein phosphorylation;endoplasmic reticulum to Golgi vesicle-mediated transport;Golgi to plasma membrane protein transport;MAPK cascade;membrane assembly;mitotic cytokinesis;plasma membrane organization;positive regulation of interleukin-2 secretion;positive regulation of protein localization to plasma membrane;protein localization to pla…	actin binding;ankyrin binding;cadherin binding;calmodulin binding;GTPase binding;phospholipid binding;protein-containing complex binding;Ras guanyl-nucleotide exchange factor activity;RNA binding;structural constituent of cytoskeleton	axolemma;cuticular plate;cytoplasm;cytosol;extracellular exosome;glutamatergic synapse;M band;nucleolus;postsynaptic density;protein-containing complex;spectrin;spectrin-associated cytoskeleton		COPI-mediated anterograde transport;Interaction between L1 and Ankyrins;NCAM signaling for neurite out-growth;Nephrin family interactions;RAF/MAP kinase cascade	15.4493	14.971	15.1266
P40261	Nicotinamide N-methyltransferase	NNMT	13.2878	13.5855	13.0013	14.1047	13.1306	13.4506	13.017	14.4596	6	7	9	9	1.32666	0.389497		0.230685	0.996893	-0.297652		0.256171	0.953392	0.286501		0.790866	0.538073	-0.816877		0.988879	0.904631	0.584153		0.610483	0.649968	-0.519225		2.12126	0.298954	-1.10338		animal organ regeneration;methylation;NAD biosynthesis via nicotinamide riboside salvage pathway;response to drug;response to organonitrogen compound	nicotinamide N-methyltransferase activity;pyridine N-methyltransferase activity	cytoplasm;cytosol	Metabolic pathways;Nicotinate and nicotinamide metabolism	Metabolism of ingested SeMet, Sec, MeSec into H2Se;Methylation;Nicotinamide salvaging	NaN	12.9736	NaN
O76024	Wolframin	WFS1	11.9301	11.9369	12.3055	12.3198	12.0171	12.0617	12.2698	12.2674	12	9	9	10	1.31962	0.393153		0.0115199	0.99599	-0.00685623		1.16866	0.947686	-0.375444		1.79796	0.242465	-0.389752		0.96629	0.923469	-0.368587		1.28704	0.336368	-0.382896		0.0314221	0.988287	-0.0143083		calcium ion homeostasis;cellular protein metabolic process;endoplasmic reticulum calcium ion homeostasis;ER overload response;glucose homeostasis;IRE1-mediated unfolded protein response;kidney development;negative regulation of ATF6-mediated unfolded protein response;negative regulation of DNA-binding transcription factor activity;negative regulation of endoplasmic reticulum stress-induced intrin…	activating transcription factor binding;ATPase binding;calcium-dependent protein binding;calmodulin binding;ubiquitin protein ligase binding	dendrite;endoplasmic reticulum;endoplasmic reticulum lumen;endoplasmic reticulum membrane;integral component of endoplasmic reticulum membrane;integral component of synaptic vesicle membrane;proteasome complex	Protein processing in endoplasmic reticulum	Post-translational protein phosphorylation;Regulation of Insulin-like Growth Factor (IGF) transport and uptake by Insulin-like Growth Factor Binding Proteins (IGFBPs);XBP1(S) activates chaperone genes	12.1247	11.9969	11.764
O95425	Supervillin	SVIL	15.8484	15.8243	15.869	15.4313	15.7409	15.7943	15.8537	15.4245	12	10	11	10	1.31413	0.393262		0.0573335	0.989623	0.0240681		0.0372404	0.992879	-0.0206795		2.02249	0.179766	0.417033		0.0900579	1	-0.0447476		2.17871	0.117015	0.392965		1.56165	0.430349	0.437713		cytoskeleton organization;positive regulation of cytokinesis;skeletal muscle tissue development	actin filament binding	actin cytoskeleton;cleavage furrow;costamere;cytoplasm;cytosol;focal adhesion;invadopodium;microtubule minus-end;midbody;nucleus;plasma membrane;podosome			15.4023	15.8751	15.6067
P16333	Cytoplasmic protein NCK1	NCK1	13.7446	13.7979	13.5811	13.4377	13.6972	13.8515	13.7725	13.552	12	10	11	10	1.31499	0.393378		0.262392	0.995476	-0.0532763		0.687265	0.926707	0.163567		1.33093	0.350073	0.306951		0.864323	0.95846	0.216843		1.5014	0.262504	0.360227		0.374819	0.82723	0.143384		actin filament organization;ephrin receptor signaling pathway;Fc-gamma receptor signaling pathway involved in phagocytosis;lamellipodium assembly;negative regulation of cell death;negative regulation of endoplasmic reticulum stress-induced eIF2 alpha phosphorylation;negative regulation of insulin receptor signaling pathway;negative regulation of peptidyl-serine phosphorylation;negative regulation…	cadherin binding;cytoskeletal adaptor activity;ephrin receptor binding;eukaryotic initiation factor eIF2 binding;molecular adaptor activity;protein binding, bridging;protein domain specific binding;protein kinase inhibitor activity;receptor signaling complex scaffold activity;receptor tyrosine kinase binding;SH3/SH2 adaptor activity;signaling receptor binding	cell-cell junction;cytoplasm;cytosol;endoplasmic reticulum;nucleus;plasma membrane;protein phosphatase type 1 complex;ribosome;vesicle membrane	Axon guidance;ErbB signaling pathway;Pathogenic Escherichia coli infection;T cell receptor signaling pathway	Activation of RAC1;Antigen activates B Cell Receptor (BCR) leading to generation of second messengers;DCC mediated attractive signaling;Downstream signal transduction;Generation of second messenger molecules;Nephrin family interactions;Regulation of actin dynamics for phagocytic cup formation;RHO GTPases Activate WASPs and WAVEs;VEGFA-VEGFR2 Pathway	13.5769	13.8953	13.962
Q6KB66	Keratin, type II cytoskeletal 80	KRT80	14.2418	15.1486	14.4398	14.326	14.1291	15.2986	14.5584	14.1981	11	10	9	10	1.31571	0.393753		1.59169	0.796785	-0.906716		0.259607	0.955162	-0.197988		0.097397	0.941433	-0.0841599		1.16723	0.90792	0.708728		1.43004	0.285984	0.822556		0.141347	0.935325	0.113828		cornification;keratinization	structural molecule activity	cytoplasm;cytosol;intermediate filament;intermediate filament cytoskeleton;keratin filament		Formation of the cornified envelope;Keratinization	14.5042	13.6683	15.7166
Q9Y6E2	Basic leucine zipper and W2 domain-containing protein 2	BZW2	16.0542	16.0185	16.3224	15.9153	16.1146	16.038	16.5219	15.8761	12	10	11	10	1.31753	0.393948		0.0994211	0.986874	0.0357738		1.03126	0.910727	-0.268193		0.521038	0.693912	0.138928		1.19113	0.909034	-0.303967		0.344988	0.803787	0.103154		1.84839	0.347714	0.407121		cell differentiation;nervous system development	cadherin binding	cytoplasm;membrane			15.2829	16.0464	15.9422
P13535	Myosin-8	MYH8	19.156	19.6299	18.5047	17.3858	19.3131	19.3625	18.4733	16.7987	12	10	11	10	1.3158	0.394698		0.330002	0.996185	-0.473926		0.363524	0.957915	0.651258		1.2875	0.359408	1.77015		0.869032	0.955224	1.12518		1.9922	0.143406	2.24407		0.632883	0.705096	1.11889		ATP metabolic process;muscle contraction;muscle filament sliding;skeletal muscle contraction	actin filament binding;ATP binding;ATPase activity;calmodulin binding;microfilament motor activity;myosin light chain binding;myosin phosphatase activity;structural constituent of muscle	cytoplasm;cytosol;muscle myosin complex;myosin filament;sarcomere	Tight junction	Striated Muscle Contraction	17.5811	18.5931	18.8353
O95870	Phosphatidylserine lipase ABHD16A	ABHD16A	12.9782	12.9483	12.6955	13.2337	12.9459	12.9644	12.7548	13.2038	12	10	11	10	1.30635	0.397802		0.0625652	0.988134	0.0298991		0.962947	0.919708	0.282714		0.698073	0.58496	-0.255481		0.788753	0.981088	0.252815		0.783549	0.563741	-0.28538		1.92803	0.346609	-0.538195		monoacylglycerol catabolic process;prostaglandin catabolic process	acylglycerol lipase activity	integral component of membrane			12.8021	13.2832	12.7063
P08865	40S ribosomal protein SA	RPSA	15.503	15.5562	15.3864	15.7898	15.489	15.6518	15.4459	15.7988	12	10	11	10	1.30707	0.398255		0.15076	0.989947	-0.0531507		0.471689	0.951944	0.116601		1.20668	0.382232	-0.286792		0.609861	1	0.169751		0.775457	0.566525	-0.233641		1.87928	0.352941	-0.403392		cell adhesion;endonucleolytic cleavage in ITS1 to separate SSU-rRNA from 5.8S rRNA and LSU-rRNA from tricistronic rRNA transcript (SSU-rRNA, 5.8S rRNA, LSU-rRNA);endonucleolytic cleavage to generate mature 3'-end of SSU-rRNA from (SSU-rRNA, 5.8S rRNA, LSU-rRNA);nuclear-transcribed mRNA catabolic process, nonsense-mediated decay;ribosomal small subunit assembly;rRNA export from nucleus;SRP-depende…	laminin binding;laminin receptor activity;ribosome binding;RNA binding;structural constituent of ribosome;virus receptor activity	cytoplasm;cytosol;cytosolic small ribosomal subunit;extracellular exosome;membrane;nucleoplasm;nucleus;plasma membrane	Ribosome	Eukaryotic Translation Termination;Formation of a pool of free 40S subunits;Formation of the ternary complex, and subsequently, the 43S complex;GTP hydrolysis and joining of the 60S ribosomal subunit;L13a-mediated translational silencing of Ceruloplasmin expression;Major pathway of rRNA processing in the nucleolus and cytosol;Nonsense Mediated Decay (NMD) enhanced by the Exon Junction Complex (EJ…	15.7422	15.4648	15.3138
Q96T51	RUN and FYVE domain-containing protein 1	RUFY1	12.0113	12.4402	12.0297	11.8212	11.9906	12.4598	11.9605	11.8979	12	10	11	10	1.30751	0.398854		1.15326	0.895591	-0.4289		0.0303073	0.991762	-0.0184005		0.524447	0.692425	0.190056		0.994501	0.89646	0.410499		2.06141	0.126964	0.618956		0.517038	0.756871	0.208456		endocytosis;phosphatidylinositol biosynthetic process;protein transport;regulation of endocytosis	lipid binding;metal ion binding;protein transporter activity;SH2 domain binding;SH3 domain binding	cytoplasm;cytosol;early endosome membrane;endosome;intracellular membrane-bounded organelle;nuclear speck;nucleus	Endocytosis	Synthesis of PIPs at the plasma membrane	11.8553	12.221	12.3107
P03891	NADH-ubiquinone oxidoreductase chain 2	MT-ND2	15.3331	14.8667	16.1727	15.9431	15.693	14.7663	15.9491	15.9613	7	5	3	8	1.30094	0.399224		0.464246	1	0.46645		1.06698	0.903409	-0.839588		0.782896	0.541083	-0.609954		1.70818	0.772368	-1.30604		1.57379	0.239179	-1.0764		0.275396	0.875046	0.229633		mitochondrial electron transport, NADH to ubiquinone;mitochondrial respiratory chain complex I assembly;reactive oxygen species metabolic process	ionotropic glutamate receptor binding;NADH dehydrogenase (ubiquinone) activity;protein kinase binding	integral component of membrane;mitochondrial inner membrane;mitochondrial respiratory chain complex I;postsynaptic density	Metabolic pathways;Oxidative phosphorylation;Parkinson disease;Retrograde endocannabinoid signaling;Thermogenesis	Complex I biogenesis;Respiratory electron transport	16.0942	15.693	NaN
P49770	Translation initiation factor eIF-2B subunit beta	EIF2B2	12.5631	12.5222	12.3738	12.0417	12.6835	12.608	12.5174	12.0734	12	10	11	10	1.30118	0.4		0.0833802	0.986264	0.0408904		0.449976	0.962954	0.189252		2.474	0.102756	0.521363		0.275684	1	0.148362		1.60006	0.232187	0.480473		0.874776	0.621319	0.332111		central nervous system development;myelination;oligodendrocyte development;ovarian follicle development;regulation of translational initiation;response to glucose;response to heat;response to peptide hormone;T cell receptor signaling pathway;translational initiation	ATP binding;GTP binding;translation initiation factor activity	cytoplasm;cytosol;eukaryotic translation initiation factor 2B complex	Herpes simplex virus 1 infection;RNA transport	Recycling of eIF2:GDP	12.1979	12.602	12.7814
P49748	Very long-chain specific acyl-CoA dehydrogenase, mitochondrial	ACADVL	19.3504	19.1044	19.124	19.4587	19.3857	19.2091	19.1921	19.4334	12	10	11	10	1.30291	0.400345		0.838464	0.95434	0.245938		0.961165	0.919293	0.226332		0.508609	0.704695	-0.1083		0.0395779	0.997377	-0.0196056		1.40646	0.288451	-0.354238		1.72398	0.369766	-0.334633		energy derivation by oxidation of organic compounds;epithelial cell differentiation;fatty acid beta-oxidation;fatty acid beta-oxidation using acyl-CoA dehydrogenase;IRE1-mediated unfolded protein response;negative regulation of fatty acid biosynthetic process;negative regulation of fatty acid oxidation;regulation of cholesterol metabolic process;response to cold;temperature homeostasis	acyl-CoA dehydrogenase activity;fatty-acyl-CoA binding;flavin adenine dinucleotide binding;long-chain-acyl-CoA dehydrogenase activity;very-long-chain-acyl-CoA dehydrogenase activity	cytosol;mitochondrial inner membrane;mitochondrial matrix;mitochondrial membrane;mitochondrial nucleoid;mitochondrion;nucleolus;nucleus	Fatty acid degradation;Fatty acid metabolism;Metabolic pathways	Beta oxidation of palmitoyl-CoA to myristoyl-CoA;XBP1(S) activates chaperone genes	19.4841	19.2099	19.131
Q53TN4	Cytochrome b reductase 1	CYBRD1	14.2057	14.2288	14.0784	14.4046	14.2528	14.2436	14.1055	14.4796	12	9	11	9	1.3017	0.400516		0.0802239	0.984284	-0.023013		0.698534	0.924248	0.127328		0.849747	0.512771	-0.198842		0.909111	0.946687	0.150341		0.737101	0.582896	-0.175829		1.80415	0.355675	-0.32617		cellular iron ion homeostasis;response to iron ion	ferric-chelate reductase activity;metal ion binding;oxidoreductase activity;oxidoreductase activity, oxidizing metal ions	brush border membrane;extracellular exosome;integral component of membrane;lysosomal membrane;plasma membrane	Mineral absorption	Iron uptake and transport	13.8879	14.3076	13.7929
Q8WXX5	DnaJ homolog subfamily C member 9	DNAJC9	12.6409	12.74	12.6983	12.4935	12.6212	12.805	12.7325	12.522	8	9	10	7	1.29424	0.404945		0.653515	0.976804	-0.0990758		0.41314	0.958506	-0.0573731		0.838145	0.51638	0.147409		0.205777	1	0.0417027		1.42106	0.286791	0.246485		1.22026	0.53518	0.204782		positive regulation of ATPase activity;social behavior	heat shock protein binding	cytoplasm;cytosol;extracellular space;nucleoplasm;nucleus;plasma membrane			12.8398	12.6592	NaN
P49588	Alanine--tRNA ligase, cytoplasmic	AARS	15.9069	15.8487	16.007	15.5228	15.9201	15.9308	15.9933	15.7001	12	10	11	10	1.29112	0.407128		0.152304	0.991634	0.0582713		0.319735	0.95881	-0.100089		1.09672	0.416729	0.384164		0.537747	1	-0.15836		0.856624	0.532316	0.325893		1.52504	0.431845	0.484253		alanyl-tRNA aminoacylation;cerebellar Purkinje cell layer development;negative regulation of neuron apoptotic process;neuromuscular process controlling balance;regulation of cytoplasmic translational fidelity;tRNA aminoacylation for protein translation;tRNA modification;tRNA processing	alanine-tRNA ligase activity;amino acid binding;aminoacyl-tRNA editing activity;ATP binding;Ser-tRNA(Ala) hydrolase activity;translation regulator activity;tRNA binding;zinc ion binding	cytoplasm;cytosol;extracellular exosome;membrane	Aminoacyl-tRNA biosynthesis	Cytosolic tRNA aminoacylation	15.7304	16.3393	14.9808
Q9Y450	HBS1-like protein	HBS1L	13.5717	13.5902	13.5253	13.2441	13.521	13.5951	13.5094	13.3108	12	10	11	10	1.28981	0.40741		0.0636921	0.988689	-0.0184316		0.127895	0.972236	0.0464806		1.66412	0.274629	0.327686		0.1979	1	0.0649122		1.90118	0.156493	0.346118		1.07874	0.565022	0.281206		exonucleolytic nuclear-transcribed mRNA catabolic process involved in deadenylation-dependent decay;signal transduction;translation	GTP binding;GTPase activity;translation elongation factor activity	cytosol;extracellular exosome;membrane	Legionellosis;mRNA surveillance pathway	mRNA decay by 3' to 5' exoribonuclease	13.7597	13.5903	13.9239
Q9BXS5	AP-1 complex subunit mu-1	AP1M1	13.6599	13.5104	13.6053	13.7631	13.65	13.5254	13.667	13.7714	12	10	11	10	1.28868	0.4078		1.1881	0.897307	0.149548		0.249047	0.951039	0.054606		1.03577	0.446031	-0.103169		0.406656	1	-0.0949422		2.18162	0.116782	-0.252717		0.89816	0.607601	-0.157775		antigen processing and presentation of exogenous peptide antigen via MHC class II;endosome to melanosome transport;intracellular protein transport;melanosome organization;neutrophil degranulation;regulation of defense response to virus by virus		clathrin adaptor complex;clathrin-coated vesicle membrane;cytoplasmic vesicle membrane;cytosol;extracellular exosome;Golgi membrane;lysosomal membrane;membrane;plasma membrane;specific granule membrane;trans-Golgi network membrane	Human immunodeficiency virus 1 infection;Lysosome	Golgi Associated Vesicle Biogenesis;Lysosome Vesicle Biogenesis;MHC class II antigen presentation;Nef mediated downregulation of MHC class I complex cell surface expression;Neutrophil degranulation	13.7706	13.612	13.655
Q8NBN7	Retinol dehydrogenase 13	RDH13	14.2401	14.2864	13.8983	14.5117	14.3062	14.5566	13.8231	14.4454	12	9	11	10	1.28716	0.408328		0.072726	0.986353	-0.046272		0.884175	0.938226	0.341846		0.985552	0.467749	-0.271592		0.797653	0.973582	0.388118		0.487713	0.72506	-0.22532		2.10905	0.299343	-0.613438		eye photoreceptor cell development;response to high light intensity;retina layer formation;retinal metabolic process	NADP-retinol dehydrogenase activity	mitochondrial inner membrane		RA biosynthesis pathway	14.144	14.8195	13.2602
Q6UX71	Plexin domain-containing protein 2	PLXDC2	12.6902	12.5811	12.8728	12.3623	12.7281	12.5917	12.6838	12.404	12	10	10	10	1.28591	0.408506		0.399584	0.999129	0.109059		0.371693	0.960292	-0.182651		2.17625	0.1448	0.327913		0.630524	1	-0.29171		0.925907	0.499813	0.218855		1.36854	0.496959	0.510565				integral component of membrane			12.7233	12.3667	12.6225
P53609	Geranylgeranyl transferase type-1 subunit beta	PGGT1B	12.9224	13.2776	13.2351	13.0176	13.0082	13.3527	13.2291	13.0855	11	9	10	9	1.28475	0.408525		1.58097	0.795527	-0.355209		1.24189	1	-0.312759		0.269013	0.848589	-0.0952732		0.1262	1	0.0424498		1.24126	0.355518	0.259936		0.889505	0.611756	0.217486		negative regulation of nitric-oxide synthase biosynthetic process;positive regulation of cell cycle;positive regulation of cell proliferation;protein geranylgeranylation;protein prenylation;response to cytokine	CAAX-protein geranylgeranyltransferase activity;drug binding;isoprenoid binding;peptide binding;protein geranylgeranyltransferase activity;zinc ion binding	CAAX-protein geranylgeranyltransferase complex			12.7516	13.0274	12.5683
P10398	Serine/threonine-protein kinase A-Raf	ARAF	12.976	12.7862	12.6596	12.6455	12.967	12.7949	12.7419	12.7244	12	10	11	10	1.28003	0.409402		1.14137	0.89289	0.18982		1.32647	0.983266	0.316398		2.13848	0.152563	0.330444		0.367638	1	0.126577		0.580328	0.668788	0.140623		0.0307724	0.988605	0.014046		cellular protein modification process;MAPK cascade;negative regulation of apoptotic process;positive regulation of peptidyl-serine phosphorylation;regulation of proteasomal ubiquitin-dependent protein catabolic process;regulation of TOR signaling	ATP binding;metal ion binding;protein kinase activity;protein serine/threonine kinase activity	cytosol;mitochondrion	Acute myeloid leukemia;Alcoholism;Bladder cancer;Breast cancer;Chronic myeloid leukemia;Colorectal cancer;EGFR tyrosine kinase inhibitor resistance;Endocrine resistance;Endometrial cancer;ErbB signaling pathway;FoxO signaling pathway;Gastric cancer;Glioma;Hepatitis B;Hepatitis C;Hepatocellular carcinoma;Insulin signaling pathway;Long-term depression;Long-term potentiation;MAPK signaling pathway;M…	MAP2K and MAPK activation;Negative regulation of MAPK pathway;Paradoxical activation of RAF signaling by kinase inactive BRAF;RAF activation;Signaling by BRAF and RAF fusions;Signaling by high-kinase activity BRAF mutants;Signaling by moderate kinase activity BRAF mutants;Signaling by RAS mutants	12.6578	13.206	12.9864
Q9P2B2	Prostaglandin F2 receptor negative regulator	PTGFRN	11.2702	12.0408	12.046	12.0576	11.6278	12.1294	12.137	12.0757	9	9	10	9	1.28187	0.409645		1.38705	0.893462	-0.770586		1.13086	0.951742	-0.775725		1.51949	0.309277	-0.787408		0.00542376	0.996421	-0.00513912		0.0313456	0.989801	-0.0168225		0.0136353	0.994406	-0.0116834		lipid droplet organization		cell surface;endoplasmic reticulum membrane;Golgi apparatus;integral component of membrane			10.2726	11.9912	NaN
Q8IX01	SURP and G-patch domain-containing protein 2	SUGP2	11.9945	12.0095	12.0904	12.2442	12.0523	12.0244	12.1107	12.3132	11	8	10	10	1.27846	0.409897		0.0585331	0.989402	-0.0149753		0.476825	0.948381	-0.0959337		1.52876	0.306405	-0.249693		0.487236	1	-0.0809584		1.68205	0.204745	-0.234717		0.908642	0.602409	-0.153759		mRNA processing;RNA splicing	RNA binding	nuclear body;nucleoplasm			11.9234	11.567	12.0523
Q92623	Tetratricopeptide repeat protein 9A	TTC9	12.5038	12.4299	12.894	12.4716	12.5854	12.2972	13.028	12.5522	11	10	11	10	1.28242	0.409975		0.201586	0.987959	0.0738985		1.31842	0.977926	-0.39024		0.0673827	0.957393	0.0321904		1.58535	0.764343	-0.464138		0.0847626	0.954125	-0.0417081		1.22238	0.533722	0.42243		bone development					11.6103	NaN	12.4499
Q9Y281	Cofilin-2	CFL2	19.4663	19.3622	19.6012	19.1346	19.4562	19.3605	19.3778	19.0951	12	10	11	10	1.28028	0.410152		0.254002	0.996143	0.104133		0.360587	0.953275	-0.134879		1.46725	0.316974	0.331726		0.707313	1	-0.239012		0.78869	0.560659	0.227593		2.20391	0.298717	0.466605		actin filament depolymerization;actin filament fragmentation;muscle cell cellular homeostasis;positive regulation of actin filament depolymerization;sarcomere organization;skeletal muscle tissue development	actin filament binding	actin cytoskeleton;extracellular exosome;extracellular space;I band;nuclear matrix;Z disc	Axon guidance;Fc gamma R-mediated phagocytosis;Human immunodeficiency virus 1 infection;Pertussis;Regulation of actin cytoskeleton		18.9734	19.3893	18.6904
P29144	Tripeptidyl-peptidase 2	TPP2	15.0737	14.6617	14.9057	14.6872	14.9273	14.6876	15.0909	14.7194	12	10	11	10	1.27486	0.411241		1.46369	0.834273	0.412032		0.43295	0.967432	0.168007		2.07177	0.166531	0.386517		0.64521	1	-0.244025		0.0644267	0.965724	-0.0255157		0.79354	0.647131	0.218509		protein polyubiquitination;proteolysis	aminopeptidase activity;endopeptidase activity;identical protein binding;serine-type endopeptidase activity;tripeptidyl-peptidase activity	cytoplasm;cytosol;nuclear body;nucleoplasm		Antigen processing: Ubiquitination & Proteasome degradation	14.9589	15.645	14.8817
Q16891	MICOS complex subunit MIC60	IMMT	18.827	18.7603	18.6124	18.8473	18.8679	18.7946	18.7138	18.8441	12	10	11	10	1.26669	0.412029		0.42336	1	0.0667466		1.67313	0.982985	0.214574		0.0788689	0.953943	-0.0202419		0.932753	0.940332	0.147827		0.404916	0.780179	-0.0869884		1.36907	0.5	-0.234816		cristae formation;mitochondrial calcium ion homeostasis	RNA binding	membrane;MICOS complex;mitochondrial inner membrane;mitochondrion;myelin sheath		Cristae formation	19.0774	18.7408	18.8947
Q8N465	D-2-hydroxyglutarate dehydrogenase, mitochondrial	D2HGDH	14.9978	14.7994	15.0602	15.2948	15.0297	14.7584	15.1309	15.2107	12	10	11	10	1.27504	0.412107		0.620439	0.968756	0.198348		0.13721	0.974756	-0.0623636		1.29709	0.354658	-0.296956		0.751245	1	-0.260712		2.30582	0.101491	-0.495304		0.742967	0.67286	-0.234592		2-oxoglutarate metabolic process;cellular protein metabolic process;lactate oxidation;respiratory electron transport chain;response to cobalt ion;response to manganese ion;response to zinc ion	(R)-2-hydroxyglutarate dehydrogenase activity;D-lactate dehydrogenase (cytochrome) activity;FAD binding	extrinsic component of cytoplasmic side of plasma membrane;mitochondrial matrix;mitochondrion		Interconversion of 2-oxoglutarate and 2-hydroxyglutarate	14.795	15.2029	14.2647
Q9Y608	Leucine-rich repeat flightless-interacting protein 2	LRRFIP2	13.2234	13.2106	13.0403	12.846	13.2275	13.2528	13.1551	12.9961	12	10	11	10	1.26715	0.412576		0.0389829	0.988252	0.0127818		0.813053	0.937174	0.183113		1.37163	0.335417	0.377423		0.654669	1	0.170331		1.24433	0.354161	0.364641		0.524665	0.75207	0.19431		Wnt signaling pathway	DNA-binding transcription factor activity, RNA polymerase II-specific;LRR domain binding				13.2353	13.3961	12.6836
P07451	Carbonic anhydrase 3	CA3	21.8885	21.9328	21.6258	21.3772	21.91	21.8099	21.4867	21.3153	12	10	11	10	1.26768	0.412981		0.0866938	0.985016	-0.0442812		0.717309	0.931292	0.26272		1.39537	0.333442	0.511257		0.813881	0.975921	0.307002		1.47886	0.272557	0.555538		0.496417	0.770662	0.248537		bicarbonate transport;response to bacterium;response to ethanol;response to oxidative stress	carbonate dehydratase activity;nickel cation binding;phosphatase activity;zinc ion binding	cytosol	Metabolic pathways;Nitrogen metabolism	Reversible hydration of carbon dioxide	21.6257	21.0992	21.7854
P36543	V-type proton ATPase subunit E 1	ATP6V1E1	13.9718	14.001	13.8906	13.5697	13.932	13.9087	13.9666	13.6797	12	10	11	10	1.26785	0.41388		0.0660323	0.987856	-0.029254		0.222939	0.960321	0.0811726		1.55528	0.294523	0.402037		0.298487	1	0.110427		1.58965	0.235724	0.431291		1.14395	0.547318	0.320864		ATP hydrolysis coupled proton transport;insulin receptor signaling pathway;ion transmembrane transport;proton transmembrane transport;regulation of macroautophagy;transferrin transport	ATPase binding;proton-exporting ATPase activity, phosphorylative mechanism;proton-transporting ATPase activity, rotational mechanism	apical plasma membrane;cytosol;endosome;extracellular exosome;lysosomal membrane;microvillus;proton-transporting two-sector ATPase complex;proton-transporting two-sector ATPase complex, catalytic domain	Collecting duct acid secretion;Epithelial cell signaling in Helicobacter pylori infection;Human papillomavirus infection;Metabolic pathways;mTOR signaling pathway;Oxidative phosphorylation;Phagosome;Rheumatoid arthritis;Synaptic vesicle cycle;Vibrio cholerae infection	Insulin receptor recycling;Ion channel transport;ROS, RNS production in phagocytes;Transferrin endocytosis and recycling	13.6496	14.035	13.691
Q9NYQ8	Protocadherin Fat 2	FAT2	14.8655	14.7543	14.4483	14.8817	14.8153	14.6616	14.4326	14.9305	11	10	11	9	1.26308	0.414749		0.309472	0.987172	0.111156		1.43158	0.99524	0.417201		0.0380873	0.97407	-0.0161697		0.922157	0.939094	0.306045		0.378598	0.788314	-0.127326		1.53816	0.430726	-0.43337		cell-substrate adhesion;epithelial cell migration;homophilic cell adhesion via plasma membrane adhesion molecules	calcium ion binding	cell-cell adherens junction;extracellular exosome;Golgi apparatus;integral component of membrane;plasma membrane			14.9718	14.7708	14.7885
O75339	Cartilage intermediate layer protein 1	CILP	13.0894	13.369	13.7695	14.0295	13.182	13.2537	13.7872	13.9696	11	8	10	10	1.26994	0.414864		0.288123	0.987733	-0.279617		1.18306	0.966655	-0.680147		2.25979	0.135752	-0.940106		0.422597	1	-0.40053		0.88895	0.514837	-0.660489		0.354344	0.834612	-0.25996		cellular response to transforming growth factor beta stimulus;dephosphorylation;negative regulation of gene expression;negative regulation of insulin-like growth factor receptor signaling pathway;negative regulation of SMAD protein signal transduction	extracellular matrix structural constituent	collagen-containing extracellular matrix;extracellular exosome;extracellular space		Signaling by Type 1 Insulin-like Growth Factor 1 Receptor (IGF1R)	12.882	12.4971	12.7784
O43181	NADH dehydrogenase [ubiquinone] iron-sulfur protein 4, mitochondrial	NDUFS4	17.8776	17.6823	17.5969	17.988	17.8107	17.8131	17.5735	17.9661	12	10	11	10	1.26785	0.414879		0.653308	0.976077	0.195306		1.1177	0.922406	0.2807		0.472712	0.725442	-0.110452		0.189366	1	0.0853941		1.16921	0.381104	-0.305758		1.72261	0.368493	-0.391153		brain development;cAMP-mediated signaling;cellular respiration;mitochondrial electron transport, NADH to ubiquinone;mitochondrial respiratory chain complex I assembly;positive regulation of fibroblast proliferation;reactive oxygen species metabolic process;regulation of protein phosphorylation;response to cAMP	NADH dehydrogenase (ubiquinone) activity	mitochondrial inner membrane;mitochondrial respiratory chain complex I;mitochondrion	Alzheimer disease;Huntington disease;Metabolic pathways;Non-alcoholic fatty liver disease (NAFLD);Oxidative phosphorylation;Parkinson disease;Retrograde endocannabinoid signaling;Thermogenesis	Complex I biogenesis;Respiratory electron transport	17.7706	17.5917	17.6776
Q86VS8	Protein Hook homolog 3	HOOK3	13.1528	13.4218	13.3501	13.115	13.066	13.3814	13.3603	13.2103	12	10	11	10	1.26129	0.415619		1.45006	0.849929	-0.268918		0.79916	0.925564	-0.197294		0.10548	0.93785	0.0378842		0.293293	1	0.0716235		1.91104	0.15454	0.306802		1.10211	0.562678	0.235178		cytoplasmic microtubule organization;cytoskeleton-dependent intracellular transport;early endosome to late endosome transport;endosome organization;endosome to lysosome transport;Golgi localization;interkinetic nuclear migration;lysosome organization;microtubule anchoring at centrosome;negative regulation of neurogenesis;neuronal stem cell population maintenance;protein localization to centrosome…	dynactin binding;dynein intermediate chain binding;dynein light chain binding;dynein light intermediate chain binding;identical protein binding;microtubule binding	centriolar satellite;centrosome;cis-Golgi network;cytoplasm;cytosol;FHF complex;microtubule;pericentriolar material			13.0557	13.3283	12.9999
O95299	NADH dehydrogenase [ubiquinone] 1 alpha subcomplex subunit 10, mitochondrial	NDUFA10	18.0012	17.8905	17.7293	18.0884	18.0389	17.9852	17.6848	18.1071	12	10	11	10	1.26808	0.415651		0.363938	0.99754	0.110706		1.43105	0.988262	0.27187		0.379805	0.786397	-0.087221		0.496033	1	0.161165		0.712473	0.595247	-0.197927		1.89275	0.350424	-0.359091		mitochondrial electron transport, NADH to ubiquinone;mitochondrial respiratory chain complex I assembly	NADH dehydrogenase (ubiquinone) activity	cytoplasm;mitochondrial inner membrane;mitochondrial matrix;mitochondrial respiratory chain complex I;mitochondrion;myelin sheath	Alzheimer disease;Huntington disease;Metabolic pathways;Non-alcoholic fatty liver disease (NAFLD);Oxidative phosphorylation;Parkinson disease;Retrograde endocannabinoid signaling;Thermogenesis	Complex I biogenesis;Respiratory electron transport	17.8616	17.7904	17.9447
P46783	40S ribosomal protein S10	RPS10	14.3768	14.22	14.4161	14.6539	14.3754	14.1675	14.3753	14.8001	12	10	10	10	1.25881	0.416751		0.684164	0.990807	0.156849		0.0960186	0.973264	-0.0393037		1.19145	0.385925	-0.277111		0.592869	1	-0.196152		1.94825	0.145938	-0.433959		0.688682	0.685563	-0.237807		nuclear-transcribed mRNA catabolic process, nonsense-mediated decay;ribosomal small subunit assembly;SRP-dependent cotranslational protein targeting to membrane;translation;translational initiation	RNA binding;structural constituent of ribosome	cytosol;cytosolic small ribosomal subunit;focal adhesion;membrane;nucleolus;nucleoplasm;ribosome	Ribosome	Eukaryotic Translation Termination;Formation of a pool of free 40S subunits;Formation of the ternary complex, and subsequently, the 43S complex;GTP hydrolysis and joining of the 60S ribosomal subunit;L13a-mediated translational silencing of Ceruloplasmin expression;Major pathway of rRNA processing in the nucleolus and cytosol;Nonsense Mediated Decay (NMD) enhanced by the Exon Junction Complex (EJ…	14.6373	14.275	14.1557
Q9NT62	Ubiquitin-like-conjugating enzyme ATG3	ATG3	15.3453	15.071	14.2504	15.3734	15.1923	15.216	14.7821	15.3804	11	8	6	9	1.25755	0.417147		0.432205	1	0.27432		0.783064	0.926121	1.09493		0.059226	0.963213	-0.0280602		0.532315	1	0.820613		0.497649	0.720513	-0.30238		0.807867	0.645759	-1.12299		autophagosome assembly;autophagy of mitochondrion;cellular protein modification process;macroautophagy;mitochondrial fragmentation involved in apoptotic process;negative regulation of phagocytosis;protein targeting to membrane;protein ubiquitination;regulation of cilium assembly	Atg12 transferase activity;Atg8 ligase activity;enzyme binding;ubiquitin-like protein transferase activity	cytoplasmic ubiquitin ligase complex;cytosol	Autophagy - animal;Autophagy - other;Kaposi sarcoma-associated herpesvirus infection	Macroautophagy	15.6535	15.1206	15.7199
P11279	Lysosome-associated membrane glycoprotein 1	LAMP1	15.0286	15.2382	15.1812	14.8666	14.9978	15.1979	15.2531	15.0421	12	10	9	10	1.25498	0.418638		1.5118	0.82219	-0.209578		1.08042	0.887812	-0.152627		0.41796	0.763394	0.161986		0.258581	1	0.056951		1.18665	0.377163	0.371564		0.968726	0.598873	0.314613		autophagic cell death;establishment of protein localization to organelle;Golgi to lysosome transport;granzyme-mediated apoptotic signaling pathway;neutrophil degranulation;positive regulation of natural killer cell degranulation;positive regulation of natural killer cell mediated cytotoxicity;protein stabilization;regulation of organelle transport along microtubule	enzyme binding;protein domain specific binding;virus receptor activity	alveolar lamellar body;autolysosome;azurophil granule membrane;cytolytic granule;cytoplasm;cytosol;dendrite;endosome membrane;external side of plasma membrane;extracellular exosome;ficolin-1-rich granule membrane;integral component of plasma membrane;integral component of synaptic vesicle membrane;late endosome;lysosomal membrane;lysosome;melanosome;membrane;multivesicular body;neuronal cell body…	Autophagy - animal;Lysosome;Phagosome;Tuberculosis	Neutrophil degranulation	14.8972	14.852	15.3349
Q13200	26S proteasome non-ATPase regulatory subunit 2	PSMD2	15.6627	15.7562	15.545	15.5434	15.6842	15.6804	15.5194	15.5768	12	10	11	10	1.2493	0.418879		0.491035	1	-0.0934866		0.746556	0.926824	0.117764		0.967956	0.471308	0.11931		1.32248	0.868	0.21125		1.5388	0.248632	0.212797		0.00660641	0.997918	0.0015467		neutrophil degranulation;post-translational protein modification;proteasome-mediated ubiquitin-dependent protein catabolic process;protein deubiquitination;regulation of protein catabolic process	enzyme regulator activity	cytosol;extracellular exosome;extracellular region;ficolin-1-rich granule lumen;membrane;nucleoplasm;nucleus;proteasome accessory complex;proteasome complex;proteasome regulatory particle;proteasome regulatory particle, base subcomplex;proteasome storage granule;secretory granule lumen	Epstein-Barr virus infection;Proteasome	ABC-family proteins mediated transport;Activation of NF-kappaB in B cells;Antigen processing: Ubiquitination & Proteasome degradation;APC/C:Cdc20 mediated degradation of Securin;APC/C:Cdh1 mediated degradation of Cdc20 and other APC/C:Cdh1 targeted proteins in late mitosis/early G1;Asymmetric localization of PCP proteins;AUF1 (hnRNP D0) binds and destabilizes mRNA;Autodegradation of Cdh1 by Cdh1:…	15.7984	15.5978	15.7891
Q8NDY3	[Protein ADP-ribosylarginine] hydrolase-like protein 1	ADPRHL1	17.3451	17.6065	17.6619	17.295	17.3587	17.606	17.6858	17.3421	12	10	11	10	1.25035	0.418951		1.0965	0.899668	-0.261459		1.22982	1	-0.316841		0.127135	0.927861	0.0501045		0.133637	1	-0.0553825		1.21144	0.369687	0.311563		1.3475	0.507754	0.366946		protein de-ADP-ribosylation	ADP-ribosylarginine hydrolase activity;magnesium ion binding				17.5192	16.7575	17.7105
Q9UDW1	Cytochrome b-c1 complex subunit 9	UQCR10	19.2247	18.9449	18.6606	19.2267	19.252	19.1861	18.7074	19.3908	12	10	11	10	1.25038	0.419915		0.765637	0.975818	0.279788		1.50474	0.92356	0.56412		0.0036337	0.998508	-0.00197093		0.488374	1	0.284332		0.582202	0.668696	-0.281759		1.26142	0.524313	-0.566091		aerobic respiration;mitochondrial electron transport, ubiquinol to cytochrome c;mitochondrial respiratory chain complex III assembly	ubiquinol-cytochrome-c reductase activity	mitochondrial inner membrane;mitochondrial respiratory chain complex III	Alzheimer disease;Cardiac muscle contraction;Huntington disease;Metabolic pathways;Non-alcoholic fatty liver disease (NAFLD);Oxidative phosphorylation;Parkinson disease;Thermogenesis	Respiratory electron transport	19.5561	19.2616	18.9265
P06703	Protein S100-A6	S100A6	16.6937	17.575	17.0317	16.6738	16.8626	17.4015	17.0444	16.7192	12	10	11	10	1.25219	0.420264		1.6609	0.8008	-0.881339		0.510162	0.946604	-0.337985		0.0232114	0.984062	0.0198599		0.690176	1	0.543353		1.44806	0.281073	0.901198		0.446558	0.795111	0.357845		axonogenesis;positive regulation of fibroblast proliferation;signal transduction	calcium ion binding;calcium-dependent protein binding;ion transmembrane transporter activity;protein homodimerization activity;S100 protein binding;tropomyosin binding;zinc ion binding	collagen-containing extracellular matrix;cytoplasm;cytosol;extracellular exosome;extracellular region;extrinsic component of cytoplasmic side of plasma membrane;nuclear envelope;nucleus;perinuclear region of cytoplasm;plasma membrane;ruffle			16.3806	16.9682	16.8439
P61803	Dolichyl-diphosphooligosaccharide--protein glycosyltransferase subunit DAD1	DAD1	14.0292	14.0995	13.7459	13.7244	14.0294	14.1669	13.685	13.8084	12	10	10	10	1.25053	0.420791		0.222403	0.994819	-0.0702416		0.960851	0.917691	0.283359		1.09863	0.417907	0.304873		1.29968	0.864931	0.353601		1.4582	0.278523	0.375115		0.0398275	0.9834	0.0215138		apoptotic process;blastocyst development;negative regulation of apoptotic process;protein glycosylation;protein N-linked glycosylation;protein N-linked glycosylation via asparagine;response to drug;response to nutrient	dolichyl-diphosphooligosaccharide-protein glycotransferase activity	endoplasmic reticulum membrane;integral component of membrane;membrane;oligosaccharyltransferase complex	Metabolic pathways;N-Glycan biosynthesis;Protein processing in endoplasmic reticulum	Asparagine N-linked glycosylation	14.2905	13.8701	14.2615
Q9NUQ6	SPATS2-like protein	SPATS2L	12.0033	11.7421	12.0195	11.69	12.1047	11.7697	11.9822	11.6673	9	8	10	9	1.24512	0.421088		1.13702	0.893524	0.261221		0.0371744	0.992739	-0.0161506		1.2196	0.383962	0.31333		1.286	0.864102	-0.277372		0.155354	0.916308	0.0521092		1.3449	0.503843	0.329481			RNA binding	cytoplasm;cytosol;nucleolus;nucleus;protein-containing complex			12.0668	12.3522	12.2875
P08574	Cytochrome c1, heme protein, mitochondrial	CYC1	17.7394	17.6958	17.4744	17.8998	17.7023	17.6244	17.4132	17.9009	12	10	11	10	1.24606	0.421203		0.142831	0.988796	0.0435993		0.991029	0.915741	0.265062		0.675724	0.599416	-0.160437		0.647635	1	0.221462		0.703106	0.600861	-0.204036		1.55175	0.430948	-0.425498		mitochondrial ATP synthesis coupled proton transport;mitochondrial electron transport, ubiquinol to cytochrome c;response to glucagon	electron transporter, transferring electrons from CoQH2-cytochrome c reductase complex and cytochrome c oxidase complex activity;electron transporter, transferring electrons within CoQH2-cytochrome c reductase complex activity;heme binding;metal ion binding	integral component of membrane;membrane;mitochondrial inner membrane;mitochondrial respiratory chain complex III;mitochondrion;nucleus	Alzheimer disease;Cardiac muscle contraction;Huntington disease;Metabolic pathways;Non-alcoholic fatty liver disease (NAFLD);Oxidative phosphorylation;Parkinson disease;Thermogenesis	Mitochondrial protein import;Respiratory electron transport	17.9335	17.786	17.9569
P23368	NAD-dependent malic enzyme, mitochondrial	ME2	15.2721	15.2458	15.5421	15.0763	15.2866	15.2473	15.5291	15.0533	12	10	11	10	1.2439	0.421466		0.0721114	0.985801	0.0263025		0.766085	0.920624	-0.27006		0.676475	0.598787	0.195712		0.999543	0.905853	-0.296362		0.725717	0.588332	0.16941		1.68847	0.39232	0.465772		malate metabolic process;pyruvate metabolic process;regulation of NADP metabolic process;tricarboxylic acid cycle	electron transfer activity;malate dehydrogenase (decarboxylating) (NAD+) activity;malate dehydrogenase (decarboxylating) (NADP+) activity;malic enzyme activity;metal ion binding;NAD binding;oxaloacetate decarboxylase activity	mitochondrial matrix;mitochondrion	Carbon metabolism;Pyruvate metabolism	Citric acid cycle (TCA cycle)	15.3474	15.8014	15.3169
Q96MF2	SH3 and cysteine-rich domain-containing protein 3	STAC3	13.7138	13.6363	13.8338	13.2048	13.7224	13.5907	13.8109	13.0914	12	10	11	10	1.20291	0.422785		0.225225	0.993249	0.0774998		0.183804	0.958838	-0.120036		1.71309	0.267534	0.508998		0.321946	1	-0.197536		1.3019	0.330419	0.431498		1.29909	0.501481	0.629034		intracellular signal transduction;neuromuscular synaptic transmission;positive regulation of protein localization to plasma membrane;positive regulation of voltage-gated calcium channel activity;skeletal muscle contraction;skeletal muscle fiber development	identical protein binding;metal ion binding	cytosol;extrinsic component of cytoplasmic side of plasma membrane;nucleoplasm;sarcolemma;voltage-gated calcium channel complex			13.3585	13.6027	13.7971
Q86W92	Liprin-beta-1	PPFIBP1	11.7332	11.763	11.5906	11.9243	11.7665	11.7572	11.5937	12.0001	6	9	8	4	1.20295	0.423653		0.150189	0.990128	-0.0298123		0.765964	0.91951	0.142534		0.597161	0.646877	-0.191188		1.01518	0.909727	0.172346		0.493682	0.725179	-0.161375		1.09533	0.558911	-0.333721		cell adhesion	cadherin binding	cytosol;focal adhesion;plasma membrane		Receptor-type tyrosine-protein phosphatases	NaN	11.7969	NaN
Q96T76	MMS19 nucleotide excision repair protein homolog	MMS19	11.5807	11.609	11.5316	11.8697	11.5591	11.6411	11.5809	11.9159	10	6	8	7	1.19459	0.42366		0.0776887	0.984542	-0.0282676		0.162044	0.965223	0.0491594		1.7105	0.266738	-0.288962		0.193406	1	0.0774271		0.939248	0.491619	-0.260694		1.5083	0.436318	-0.338122		cellular response to DNA damage stimulus;chromosome segregation;DNA metabolic process;DNA repair;iron-sulfur cluster assembly;nucleotide-excision repair;phosphorelay signal transduction system;positive regulation of double-strand break repair via homologous recombination;positive regulation of transcription, DNA-templated;protein maturation by iron-sulfur cluster transfer;response to hormone;tran…	enzyme binding;estrogen receptor binding;protein binding, bridging;receptor signaling complex scaffold activity;transcription coactivator activity	CIA complex;cytoplasm;cytosol;membrane;MMXD complex;nucleoplasm;nucleus;spindle;transcription factor TFIIH holo complex		Cytosolic iron-sulfur cluster assembly	11.8347	11.4052	11.6774
Q99733	Nucleosome assembly protein 1-like 4	NAP1L4	15.7209	15.7415	15.6247	15.3519	15.6744	15.6083	15.4734	15.3277	12	10	11	10	1.19357	0.423826		0.0437356	0.987716	-0.0205801		0.259493	0.954964	0.0961631		2.45462	0.106681	0.369017		0.268063	1	0.116743		1.65651	0.213253	0.389597		1.19249	0.540271	0.272854		nucleosome assembly	nucleosome binding;RNA binding;unfolded protein binding	cytoplasm;nucleus			15.3486	15.2856	16.2134
P50454	Serpin H1	SERPINH1	13.7133	14.0396	13.8618	14.0009	13.8094	14.0603	13.905	13.9994	12	10	11	10	1.20525	0.423915		1.72431	0.802286	-0.326386		0.685017	0.927075	-0.148575		1.41725	0.326512	-0.287649		0.651501	1	0.177811		0.0960851	0.949807	0.0387369		0.463662	0.787627	-0.139074		chondrocyte development involved in endochondral bone morphogenesis;collagen biosynthetic process;collagen fibril organization;negative regulation of endopeptidase activity;protein maturation;response to unfolded protein	collagen binding;RNA binding;serine-type endopeptidase inhibitor activity;unfolded protein binding	collagen-containing extracellular matrix;endoplasmic reticulum;endoplasmic reticulum lumen;endoplasmic reticulum-Golgi intermediate compartment;extracellular space;membrane raft		Collagen biosynthesis and modifying enzymes	13.79	13.9393	13.2922
Q8NEZ2	Vacuolar protein sorting-associated protein 37A	VPS37A	12.4247	12.7873	12.1376	11.541	12.612	12.7083	12.392	12.0147	8	5	7	8	1.19673	0.423958		0.523668	0.999586	-0.362581		0.273391	0.956044	0.287146		1.1252	0.413125	0.883672		1.05105	0.889388	0.649728		2.16203	0.119562	1.24625		0.663531	0.691762	0.596526		endosomal transport;endosome transport via multivesicular body sorting pathway;macroautophagy;multivesicular body assembly;protein targeting to membrane;protein targeting to vacuole;ubiquitin-dependent protein catabolic process via the multivesicular body sorting pathway;viral budding via host ESCRT complex;viral life cycle		centrosome;cytosol;endosome membrane;ESCRT I complex;intracellular membrane-bounded organelle;late endosome membrane;nucleoplasm	Endocytosis	Budding and maturation of HIV virion;Endosomal Sorting Complex Required For Transport (ESCRT);Membrane binding and targetting of GAG proteins	12.7644	12.5635	NaN
P01780	Immunoglobulin heavy variable 3-7	IGHV3-7	14.6242	14.0796	13.9553	14.3067	14.4	14.1541	14.0391	14.4432	8	8	5	4	1.20354	0.424		1.62803	0.806021	0.544688		1.77634	0.926036	0.66894		0.357929	0.792022	0.317584		0.244669	1	0.124252		0.249903	0.860785	-0.227104		0.403745	0.819742	-0.351356		B cell receptor signaling pathway;complement activation;complement activation, classical pathway;defense response to bacterium;Fc-epsilon receptor signaling pathway;Fc-gamma receptor signaling pathway involved in phagocytosis;immune response;innate immune response;leukocyte migration;phagocytosis, engulfment;phagocytosis, recognition;positive regulation of B cell activation;receptor-mediated endo…	antigen binding;immunoglobulin receptor binding;serine-type endopeptidase activity	blood microparticle;external side of plasma membrane;extracellular exosome;extracellular region;immunoglobulin complex, circulating;plasma membrane		Antigen activates B Cell Receptor (BCR) leading to generation of second messengers;CD22 mediated BCR regulation;Cell surface interactions at the vascular wall;Classical antibody-mediated complement activation;Fc epsilon receptor (FCERI) signaling;FCERI mediated Ca+2 mobilization;FCERI mediated MAPK activation;FCERI mediated NF-kB activation;FCGR activation;Immunoregulatory interactions between a …	NaN	14.3248	NaN
Q9UBT2	SUMO-activating enzyme subunit 2	UBA2	13.6336	13.5525	13.6918	13.7997	13.6666	13.5975	13.6842	13.8116	12	10	11	10	1.19752	0.424042		0.574586	0.983019	0.0811091		0.250839	0.953438	-0.0581403		1.26179	0.370397	-0.166122		0.82324	0.969844	-0.139249		2.41945	0.0883368	-0.247231		0.529727	0.750007	-0.107982		protein modification by small protein conjugation;protein sumoylation	acid-amino acid ligase activity;ATP binding;enzyme activator activity;magnesium ion binding;protein heterodimerization activity;small protein activating enzyme binding;SUMO activating enzyme activity;SUMO binding;transcription factor binding;transferase activity;ubiquitin-like protein conjugating enzyme binding	cytoplasm;nucleoplasm;SUMO activating enzyme complex	Ubiquitin mediated proteolysis	SUMO is conjugated to E1 (UBA2:SAE1);SUMO is transferred from E1 to E2 (UBE2I, UBC9)	13.6833	13.6919	13.2374
Q9NVI7	ATPase family AAA domain-containing protein 3A	ATAD3A	14.1796	14.1251	14.0885	14.4349	14.2932	14.1805	14.0592	14.4477	12	10	11	10	1.19237	0.424198		0.137296	0.986086	0.0545177		0.329374	0.956797	0.0910605		1.36946	0.335643	-0.255289		0.0924836	1	0.0365427		1.31872	0.321827	-0.309806		2.31213	0.286762	-0.346349		mitochondrion organization;negative regulation of apoptotic process;regulation of cell growth	ATP binding;zinc ion binding	integral component of membrane;mitochondrial inner membrane;mitochondrial nucleoid;mitochondrion			14.444	13.521	13.8091
Q9UHY7	Enolase-phosphatase E1	ENOPH1	14.3668	14.431	14.3354	14.0199	14.3825	14.3396	14.248	14.055	12	10	11	10	1.19467	0.42444		0.138199	0.986649	-0.0641924		0.0763782	0.978345	0.0314087		1.44167	0.321168	0.346837		0.26644	1	0.095601		1.76044	0.190433	0.41103		1.81107	0.360773	0.315429		L-methionine salvage from methylthioadenosine;L-methionine salvage from S-adenosylmethionine	2,3-diketo-5-methylthiopentyl-1-phosphate enolase activity;2-hydroxy-3-keto-5-methylthiopentenyl-1-phosphate phosphatase activity;acireductone synthase activity;magnesium ion binding	cytosol;nucleus	Cysteine and methionine metabolism;Metabolic pathways	Methionine salvage pathway	13.9545	14.4448	14.0689
Q9UKU9	Angiopoietin-related protein 2	ANGPTL2	11.7961	11.8621	12.2095	12.2306	11.8279	11.7687	12.0864	12.2262	4	5	10	9	1.19553	0.424491		0.201646	0.988264	-0.0660375		1.72325	0.999655	-0.413376		2.35747	0.120871	-0.434522		1.15918	0.911247	-0.347339		1.48315	0.2712	-0.368484		0.0449569	0.980454	-0.0211459		multicellular organism development	signaling receptor binding	collagen-containing extracellular matrix;extracellular exosome;extracellular space			NaN	NaN	NaN
P16401	Histone H1.5	HIST1H1B	13.964	14.9564	14.6455	14.8917	13.8418	14.6904	14.7219	14.5887	5	8	6	7	1.20389	0.424586		2.1142	0.73625	-0.992408		1.61867	1	-0.681569		1.61001	0.281985	-0.927767		0.458255	1	0.310839		0.0591654	0.968591	0.0646408		0.296143	0.863715	-0.246198		chromatin organization;chromosome condensation;establishment of protein localization to chromatin;negative regulation of chromatin silencing;negative regulation of DNA recombination;negative regulation of transcription by RNA polymerase II;nucleosome assembly;nucleosome positioning;positive regulation of cell growth;positive regulation of histone H3-K9 methylation;protein stabilization;regulation…	chromatin DNA binding;double-stranded DNA binding;histone deacetylase binding;nucleosomal DNA binding;RNA binding	nuclear chromatin;nuclear heterochromatin;nucleosome;nucleus		Activation of DNA fragmentation factor;Formation of Senescence-Associated Heterochromatin Foci (SAHF)	14.4908	NaN	NaN
P23443	Ribosomal protein S6 kinase beta-1	RPS6KB1	13.1564	13.1991	12.9913	12.7517	13.1663	13.0891	13.2384	12.8384	10	8	9	8	1.19856	0.424755		0.161145	0.989438	-0.0427515		0.370889	0.959155	0.1651		2.32696	0.127301	0.404656		0.453869	1	0.207852		2.22207	0.110425	0.447408		0.533789	0.752244	0.239556		aging;apoptotic process;behavioral fear response;cell migration;cellular response to dexamethasone stimulus;cellular response to growth factor stimulus;cellular response to insulin stimulus;cellular response to interferon-gamma;G1/S transition of mitotic cell cycle;germ cell development;intracellular signal transduction;long-chain fatty acid import;long-term memory;negative regulation of apoptoti…	ATP binding;identical protein binding;kinase activity;PDZ domain binding;peptide binding;protein kinase activity;protein phosphatase 2A binding;protein serine/threonine kinase activity;protein serine/threonine/tyrosine kinase activity;ribosomal protein S6 kinase activity	cell junction;cell surface;cytoplasm;cytosol;mitochondrial outer membrane;mitochondrion;neuron projection;nucleoplasm;nucleus;perinuclear region of cytoplasm;synapse	Acute myeloid leukemia;AMPK signaling pathway;Apelin signaling pathway;Autophagy - animal;Breast cancer;Choline metabolism in cancer;Colorectal cancer;EGFR tyrosine kinase inhibitor resistance;Endocrine resistance;ErbB signaling pathway;Fc gamma R-mediated phagocytosis;Gastric cancer;Hepatocellular carcinoma;HIF-1 signaling pathway;Human cytomegalovirus infection;Human immunodeficiency virus 1 in…	mTORC1-mediated signalling	NaN	13.2187	NaN
Q53H12	Acylglycerol kinase, mitochondrial	AGK	13.2492	13.2887	13.2758	13.7028	13.3333	13.2141	13.1715	13.7364	12	10	11	10	1.20526	0.42481		0.0941532	0.98771	-0.039464		0.053245	0.982315	-0.0265592		1.48835	0.315708	-0.453562		0.026142	0.997018	0.0129048		1.36128	0.306922	-0.414098		1.26086	0.521892	-0.427003		ceramide biosynthetic process;glycerophospholipid biosynthetic process;protein import into mitochondrial inner membrane	acylglycerol kinase activity;ATP binding;ceramide kinase activity;diacylglycerol kinase activity;NAD+ kinase activity	cytosol;integral component of mitochondrial inner membrane;intracellular membrane-bounded organelle;mitochondrial inner membrane;mitochondrial intermembrane space;mitochondrial outer membrane;mitochondrion;TIM22 mitochondrial import inner membrane insertion complex	Glycerolipid metabolism;Metabolic pathways	Glycerophospholipid biosynthesis;Signaling by BRAF and RAF fusions	13.2977	12.8572	13.0989
Q13905	Rap guanine nucleotide exchange factor 1	RAPGEF1	13.6632	13.2848	13.1735	13.9759	13.6229	13.6924	13.2315	14.0218	12	9	10	9	1.19926	0.424899		0.556768	0.992707	0.378403		0.879171	0.932702	0.489742		0.766805	0.550943	-0.312631		0.108883	1	0.111339		1.26451	0.343012	-0.691034		1.76396	0.364752	-0.802373		activation of GTPase activity;activation of MAPKK activity;blood vessel development;cell-cell adhesion;cellular response to cAMP;cellular response to nerve growth factor stimulus;cytokine-mediated signaling pathway;establishment of endothelial barrier;negative regulation of canonical Wnt signaling pathway;negative regulation of ERK1 and ERK2 cascade;negative regulation of neural precursor cell pr…	guanyl-nucleotide exchange factor activity;Rap guanyl-nucleotide exchange factor activity;SH3 domain binding	cytoplasm;cytosol;early endosome;perinuclear region of cytoplasm;phagocytic vesicle membrane;protein-containing complex	Focal adhesion;Insulin signaling pathway;Neurotrophin signaling pathway;Rap1 signaling pathway;Renal cell carcinoma	Downstream signal transduction;Erythropoietin activates RAS;Frs2-mediated activation;MET activates RAP1 and RAC1;Regulation of signaling by CBL	13.0002	13.6402	13.1367
P01024	Complement C3	C3	17.0324	16.7147	16.427	16.3434	17.0185	16.7387	16.1641	16.5706	12	10	11	10	1.19752	0.424929		0.807968	0.964502	0.317662		1.88999	0.914857	0.605351		1.3064	0.353481	0.688983		0.544759	1	0.287689		0.52241	0.706416	0.37132		0.0895756	0.957693	0.0836316		amyloid-beta clearance;cell surface receptor signaling pathway involved in cell-cell signaling;cellular protein metabolic process;complement activation;complement activation, alternative pathway;complement activation, classical pathway;fatty acid metabolic process;G protein-coupled receptor signaling pathway;immune response;inflammatory response;neutrophil degranulation;positive regulation of act…	C5L2 anaphylatoxin chemotactic receptor binding;endopeptidase inhibitor activity;serine-type endopeptidase activity;signaling receptor binding	azurophil granule lumen;blood microparticle;endoplasmic reticulum lumen;extracellular exosome;extracellular region;extracellular space;plasma membrane;protein-containing complex;secretory granule lumen	Chagas disease (American trypanosomiasis);Complement and coagulation cascades;Herpes simplex virus 1 infection;Kaposi sarcoma-associated herpesvirus infection;Legionellosis;Leishmaniasis;Neuroactive ligand-receptor interaction;Pertussis;Phagosome;Staphylococcus aureus infection;Systemic lupus erythematosus;Tuberculosis;Viral carcinogenesis	Activation of C3 and C5;Alternative complement activation;G alpha (i) signalling events;Immunoregulatory interactions between a Lymphoid and a non-Lymphoid cell;Neutrophil degranulation;Peptide ligand-binding receptors;Post-translational protein phosphorylation;Regulation of Complement cascade;Regulation of Insulin-like Growth Factor (IGF) transport and uptake by Insulin-like Growth Factor Bindin…	17.0808	17.2919	17.3353
P52943	Cysteine-rich protein 2	CRIP2	14.8709	14.8412	14.5985	15.2165	14.8363	14.8186	14.9497	15.1779	12	10	11	10	1.19989	0.424985		0.0523075	0.99069	0.0297288		0.657053	0.915893	0.272449		0.998409	0.461976	-0.345613		0.494338	1	0.24272		0.952042	0.488132	-0.375342		1.80278	0.353935	-0.618062		hemopoiesis;positive regulation of cell proliferation	zinc ion binding	cell cortex			15.1918	15.1768	14.4823
P55042	GTP-binding protein RAD	RRAD	13.7985	13.6462	14.0936	13.7292	13.7916	13.6223	14.0209	13.7786	12	10	11	10	1.20671	0.425182		0.655519	0.979512	0.152234		0.88427	0.939885	-0.29519		0.185107	0.895404	0.0692441		1.55039	0.785514	-0.447424		0.230114	0.870009	-0.0829903		1.03225	0.581843	0.364434		negative regulation of high voltage-gated calcium channel activity;small GTPase mediated signal transduction	calcium channel regulator activity;calmodulin binding;GTP binding;GTPase activity	plasma membrane			13.2831	14.0211	14.3042
Q6UWP8	Suprabasin	SBSN	13.6328	14.5734	13.8654	14.1809	13.5657	14.7352	14.211	14.3018	12	10	10	10	1.20573	0.425265		1.69213	0.776884	-0.940601		0.246031	0.951944	-0.232604		1.25295	0.369605	-0.548124		0.926459	0.944009	0.707997		0.632089	0.635474	0.392477		0.41902	0.809417	-0.31552				extracellular exosome			14.2556	13.0946	15.0017
P84098	60S ribosomal protein L19	RPL19	15.634	15.9578	15.4793	15.2857	15.7271	15.939	15.5013	15.2329	8	4	7	10	1.18928	0.425429		0.815385	0.964224	-0.323804		0.271197	0.95433	0.154666		0.825052	0.522882	0.348349		1.6949	0.7609	0.478471		3.27823	0.0212683	0.672153	+	0.482854	0.780077	0.193683		cytoplasmic translation;liver regeneration;nuclear-transcribed mRNA catabolic process, nonsense-mediated decay;SRP-dependent cotranslational protein targeting to membrane;translation;translational initiation	5.8S rRNA binding;large ribosomal subunit rRNA binding;RNA binding;structural constituent of ribosome	cytosol;cytosolic large ribosomal subunit;focal adhesion;membrane;polysomal ribosome;synapse	Ribosome	Eukaryotic Translation Termination;Formation of a pool of free 40S subunits;GTP hydrolysis and joining of the 60S ribosomal subunit;L13a-mediated translational silencing of Ceruloplasmin expression;Major pathway of rRNA processing in the nucleolus and cytosol;Nonsense Mediated Decay (NMD) enhanced by the Exon Junction Complex (EJC);Nonsense Mediated Decay (NMD) independent of the Exon Junction Co…	15.5425	NaN	NaN
Q9NS86	LanC-like protein 2	LANCL2	14.0678	14.0438	14.0446	13.7373	14.0488	14.0973	13.9857	13.6867	12	10	11	10	1.20677	0.425991		0.107802	0.985906	0.0239691		0.0578998	0.981236	0.0231872		1.67642	0.271087	0.330455		0.00189953	0.999714	-0.000781918		1.57431	0.239717	0.306486		1.06086	0.571565	0.307268		negative regulation of transcription, DNA-templated;positive regulation of abscisic acid-activated signaling pathway	ATP binding;catalytic activity;GTP binding;phosphatidylinositol-3-phosphate binding;phosphatidylinositol-4-phosphate binding;phosphatidylinositol-5-phosphate binding	cortical actin cytoskeleton;cytosol;nucleus;plasma membrane			14.0126	14.1521	14.3386
P31040	Succinate dehydrogenase [ubiquinone] flavoprotein subunit, mitochondrial	SDHA	18.3269	18.1	17.9718	18.3573	18.2298	18.0127	18.0155	18.31	12	10	11	10	1.18777	0.426033		1.09705	0.904257	0.226885		1.36097	0.95456	0.355088		0.072139	0.955914	-0.0304131		0.325947	1	0.128203		0.834855	0.542235	-0.257298		1.17192	0.547429	-0.385501		mitochondrial electron transport, succinate to ubiquinone;nervous system development;oxidation-reduction process;respiratory electron transport chain;succinate metabolic process;tricarboxylic acid cycle	electron transfer activity;flavin adenine dinucleotide binding;succinate dehydrogenase (ubiquinone) activity;succinate dehydrogenase activity	mitochondrial inner membrane;mitochondrial respiratory chain complex II, succinate dehydrogenase complex (ubiquinone);mitochondrion;myelin sheath;nucleolus;plasma membrane succinate dehydrogenase complex	Alzheimer disease;Carbon metabolism;Citrate cycle (TCA cycle);Huntington disease;Metabolic pathways;Non-alcoholic fatty liver disease (NAFLD);Oxidative phosphorylation;Parkinson disease;Thermogenesis	Citric acid cycle (TCA cycle);Respiratory electron transport	18.171	18.1567	18.205
P48556	26S proteasome non-ATPase regulatory subunit 8	PSMD8	15.2117	15.2223	15.1736	14.9806	15.2289	15.1796	15.0606	14.9492	12	10	11	10	1.18941	0.426189		0.0408266	0.9882	-0.0106368		0.145813	0.976969	0.0380157		2.01021	0.183282	0.231024		0.180813	1	0.0486524		1.83997	0.169145	0.24166		1.17721	0.544313	0.193008		post-translational protein modification;proteasome-mediated ubiquitin-dependent protein catabolic process;protein deubiquitination		cytosol;nucleoplasm;nucleus;proteasome accessory complex;proteasome complex;proteasome regulatory particle;proteasome regulatory particle, lid subcomplex	Epstein-Barr virus infection;Proteasome	ABC-family proteins mediated transport;Activation of NF-kappaB in B cells;Antigen processing: Ubiquitination & Proteasome degradation;APC/C:Cdc20 mediated degradation of Securin;APC/C:Cdh1 mediated degradation of Cdc20 and other APC/C:Cdh1 targeted proteins in late mitosis/early G1;Asymmetric localization of PCP proteins;AUF1 (hnRNP D0) binds and destabilizes mRNA;Autodegradation of Cdh1 by Cdh1:…	15.0307	15.246	15.3167
Q9BUQ8	Probable ATP-dependent RNA helicase DDX23	DDX23	11.984	12.2565	11.8851	12.1422	11.9995	12.2052	11.9783	12.2017	9	8	7	10	1.20918	0.426246		1.34789	0.866056	-0.272572		0.313823	0.959549	0.098812		0.721326	0.573233	-0.158256		1.4334	0.848783	0.371384		0.365092	0.793851	0.114316		0.921393	0.599929	-0.257068		cis assembly of pre-catalytic spliceosome;mRNA splicing, via spliceosome;RNA splicing;RNA splicing, via transesterification reactions	ATP binding;ATP-dependent RNA helicase activity;RNA binding	catalytic step 2 spliceosome;extracellular exosome;nucleolus;nucleoplasm;nucleus;U5 snRNP	Spliceosome	mRNA Splicing - Major Pathway;mRNA Splicing - Minor Pathway	11.6119	12.1425	NaN
Q9Y5K6	CD2-associated protein	CD2AP	13.3662	13.0022	13.1008	13.1234	13.3862	13.0115	12.9986	13.1025	12	10	11	10	1.20999	0.426398		2.13443	0.770621	0.36396		1.20371	0.998199	0.265362		1.07565	0.425668	0.24281		0.294225	1	-0.0985983		0.383476	0.787025	-0.121151		0.052363	0.981179	-0.0225524		actin filament organization;cell cycle;cell division;cell-cell adhesion;negative regulation of small GTPase mediated signal transduction;negative regulation of transforming growth factor beta1 production;positive regulation of protein localization to nucleus;proteasome-mediated ubiquitin-dependent protein catabolic process;protein-containing complex assembly;regulation of actin cytoskeleton reorg…	beta-catenin binding;cadherin binding;protein C-terminus binding;protein-containing complex binding;SH3 domain binding;structural constituent of cytoskeleton;vascular endothelial growth factor receptor binding	actin cytoskeleton;cell-cell junction;cytoplasm;endocytic vesicle;extracellular exosome;filamentous actin;perinuclear region of cytoplasm;plasma membrane;ruffle	Bacterial invasion of epithelial cells	Nephrin family interactions	13.2486	13.4917	12.7833
Q14161	ARF GTPase-activating protein GIT2	GIT2	13.1802	13.0465	12.9724	13.397	13.1644	13.201	13.0685	13.4108	12	10	11	10	1.18646	0.426405		0.36783	0.998656	0.13366		0.618	0.915352	0.207836		0.988252	0.466567	-0.216768		0.159285	1	0.0741765		1.54087	0.24811	-0.350428		1.87115	0.353962	-0.424604		regulation of G protein-coupled receptor signaling pathway	GTPase activator activity;metal ion binding	focal adhesion;nucleoplasm	Endocytosis;Yersinia infection		13.6461	13.0488	13.6516
Q96HN2	Adenosylhomocysteinase 3	AHCYL2	14.0927	14.0064	13.9957	13.7456	14.0383	13.9746	13.9768	13.7671	12	10	11	10	1.1836	0.426528		0.259491	0.994931	0.0863108		0.359968	0.954	0.0969853		2.22396	0.143897	0.347119		0.0256746	0.996596	0.0106746		1.10724	0.416227	0.260808		1.31469	0.495661	0.250133		one-carbon metabolic process;S-adenosylmethionine cycle	hydrolase activity	cytosol;endoplasmic reticulum;neuron projection	Cysteine and methionine metabolism;Metabolic pathways	Bicarbonate transporters	13.8242	14.3761	13.8587
P08758	Annexin A5	ANXA5	17.8084	18.0671	17.5612	17.6914	17.8179	17.9667	17.5818	17.7546	12	10	11	10	1.18543	0.426571		0.890419	0.946328	-0.258674		0.708815	0.923862	0.247208		0.251403	0.863164	0.117016		2.07664	0.792276	0.505882		1.22939	0.362079	0.37569		0.274668	0.874838	-0.130193		blood coagulation;cellular response to gonadotropin-releasing hormone;cellular response to lead ion;negative regulation of apoptotic process;negative regulation of blood coagulation;negative regulation of prolactin secretion;negative regulation of sequestering of calcium ion;platelet degranulation;positive regulation of apoptotic process;protein homooligomerization;regulation of flagellated sperm…	calcium ion binding;calcium-dependent phospholipid binding;calcium-transporting ATPase activity;heparin binding;molecular adaptor activity;peptide hormone binding;phospholipase inhibitor activity;phospholipid binding;receptor tyrosine kinase binding	collagen-containing extracellular matrix;cytoplasm;cytosol;endothelial microparticle;external side of plasma membrane;extracellular exosome;extracellular region;focal adhesion;intracellular;membrane		Platelet degranulation	17.8273	17.4	18.1996
Q9P0M2	A-kinase anchor protein 7 isoform gamma	AKAP7	12.6613	12.542	12.6908	12.2191	12.7598	12.5947	12.7646	12.1123	9	9	9	7	1.23791	0.42675		0.327638	0.997385	0.119304		0.0740207	0.979596	-0.0295197		1.1991	0.38277	0.442154		0.502477	1	-0.148824		0.808029	0.554333	0.322851		1.3683	0.495373	0.471674		modulation of chemical synaptic transmission;regulation of protein kinase A signaling	nucleotide binding;protein kinase A binding;protein kinase A regulatory subunit binding;protein kinase binding	cytosol;hippocampal mossy fiber to CA3 synapse;nucleus;protein-containing complex			12.2361	NaN	12.7755
[truncated: 3,155 more rows]
[truncated: 41 more columns]

## Sheet: Heatmap - Group (2nd tab)
	Hierarchical cluster analysis - columns sorted by group

## Sheet: Heatmap - Similarity (3rd tab)
	Hierarchical cluster analysis - columns sorted by similarity of profiles

## Sheet: Venn (4th tab)
Venn analysis: intersection between 'young unathletic vs. aged power-trained' and 'young power-trained vs. aged power-trained'
Gene name
ADSL
AK1
ARIH1
GPD1
LDHA
MYBPC2
PFKFB1
PFKM
PHKA1
PHKG1
PPT1
SMTNL2

## Sheet: Table S1 Imputation (5th tab)
																																						log2 intensities MALICoT 'young unathletic'
[truncated: 3,616 more rows]
[truncated: 32 more columns]
